# Supplementary material for: High-speed laser writing of structural colors for full-color inkless printing
Source: Nat Commun. 2023 Feb 2;14:565. doi: 10.1038/s41467-023-36275-9 (PMC9894925; doi:10.1038/s41467-023-36275-9)
Supplement: Supplementary file 7 — source data [file 41467_2023_36275_MOESM7_ESM.xlsx]

## Sheet: Figure 2b
	t1=0			t1=25 nm			t1=40 nm			t1=50 nm
	x	y		x	y		x	y		x	y
	0.369	0.336		0.35781	0.19481		0.586	0.342		0.557	0.351
	0.365	0.329		0.3185	0.175		0.561	0.313		0.51	0.346
	0.359	0.32		0.22852	0.15406		0.534	0.294		0.495	0.345
	0.336	0.302		0.19124	0.17382		0.432	0.247		0.463	0.347
	0.328	0.294		0.18664	0.19495		0.379	0.238		0.419	0.35
	0.29	0.274		0.20497	0.24609		0.271	0.242		0.376	0.36
	0.26	0.2685		0.23279	0.28419		0.222	0.262		0.338	0.367
	0.2524	0.269		0.25844	0.31184		0.206	0.274		0.302	0.387
	0.2489	0.2752		0.28056	0.33306		0.197	0.299		0.279	0.398
	0.2577	0.2963		0.29994	0.35044		0.212	0.328		0.265	0.414
	0.2602	0.2996					0.244	0.352		0.256	0.426
	0.2731	0.3125					0.28	0.372		0.254	0.435
							0.297	0.379		0.258	0.443
							0.321	0.39		0.264	0.448
							0.302	0.381		0.272	0.451
										0.281	0.454
										0.29	0.456
										0.292	0.457
										0.338	0.46
										0.367	0.458
										0.39	0.457
										0.408	0.456

## Sheet: Figure 2c
		R (%)
	wavelength (micrometer)	40 nm TiAlN	40 nm Al2O3	40 nm Al2O3 on 40 nm TiAlN
	1e-06	0.2656	0.06708	0.23758
	9.92048e-07	0.26605	0.06708	0.23732
	9.84221e-07	0.2665	0.06707	0.23706
	9.76517e-07	0.26696	0.06706	0.23679
	9.68932e-07	0.26742	0.06705	0.23652
	9.61464e-07	0.26787	0.06704	0.23623
	9.54111e-07	0.26832	0.06702	0.23592
	9.46869e-07	0.26876	0.06701	0.23561
	9.39736e-07	0.2692	0.06699	0.23527
	9.3271e-07	0.26963	0.06698	0.23492
	9.25788e-07	0.27005	0.06696	0.23456
	9.18969e-07	0.27047	0.06694	0.23418
	9.12249e-07	0.27088	0.06693	0.23379
	9.05626e-07	0.27129	0.06691	0.23338
	8.99099e-07	0.27169	0.0669	0.23295
	8.92665e-07	0.27208	0.06689	0.23251
	8.86323e-07	0.27247	0.06688	0.23206
	8.80071e-07	0.27286	0.06687	0.2316
	8.73905e-07	0.27324	0.06686	0.23113
	8.67826e-07	0.27363	0.06685	0.23065
	8.61831e-07	0.27401	0.06685	0.23017
	8.55918e-07	0.27439	0.06684	0.22967
	8.50085e-07	0.27478	0.06684	0.22917
	8.44332e-07	0.27517	0.06684	0.22867
	8.38655e-07	0.27556	0.06683	0.22816
	8.33055e-07	0.27595	0.06683	0.22765
	8.27529e-07	0.27635	0.06682	0.22713
	8.22076e-07	0.27675	0.06682	0.22661
	8.16694e-07	0.27715	0.06681	0.22609
	8.11382e-07	0.27757	0.0668	0.22556
	8.06139e-07	0.27798	0.06679	0.22504
	8.00963e-07	0.27841	0.06677	0.22451
	7.95853e-07	0.27884	0.06676	0.22397
	7.90808e-07	0.27927	0.06674	0.22343
	7.85827e-07	0.27971	0.06672	0.22289
	7.80908e-07	0.28016	0.06669	0.22235
	7.7605e-07	0.28061	0.06667	0.2218
	7.71252e-07	0.28106	0.06664	0.22125
	7.66513e-07	0.28153	0.06662	0.22069
	7.61832e-07	0.28199	0.06659	0.22013
	7.57208e-07	0.28247	0.06656	0.21956
	7.5264e-07	0.28295	0.06653	0.21898
	7.48126e-07	0.28343	0.0665	0.2184
	7.43666e-07	0.28391	0.06648	0.21781
	7.39259e-07	0.2844	0.06645	0.21722
	7.34904e-07	0.28489	0.06643	0.21662
	7.306e-07	0.28539	0.0664	0.216
	7.26346e-07	0.28588	0.06638	0.21538
	7.22142e-07	0.28638	0.06636	0.21475
	7.17986e-07	0.28687	0.06635	0.21411
	7.13877e-07	0.28737	0.06633	0.21346
	7.09815e-07	0.28786	0.06632	0.2128
	7.05799e-07	0.28835	0.06631	0.21213
	7.01828e-07	0.28883	0.06629	0.21144
	6.97902e-07	0.28931	0.06628	0.21074
	6.94019e-07	0.28978	0.06627	0.21002
	6.9018e-07	0.29025	0.06626	0.2093
	6.86382e-07	0.29071	0.06624	0.20856
	6.82627e-07	0.29116	0.06623	0.2078
	6.78912e-07	0.29161	0.06621	0.20703
	6.75237e-07	0.29205	0.06619	0.20625
	6.71602e-07	0.29249	0.06617	0.20545
	6.68005e-07	0.29292	0.06615	0.20464
	6.64447e-07	0.29335	0.06612	0.20382
	6.60927e-07	0.29377	0.0661	0.20299
	6.57444e-07	0.29419	0.06607	0.20215
	6.53997e-07	0.29462	0.06604	0.2013
	6.50587e-07	0.29504	0.066	0.20044
	6.47211e-07	0.29547	0.06597	0.19958
	6.43871e-07	0.29589	0.06593	0.19871
	6.40565e-07	0.29633	0.0659	0.19783
	6.37292e-07	0.29677	0.06586	0.19696
	6.34053e-07	0.29722	0.06583	0.19607
	6.30847e-07	0.29768	0.0658	0.19519
	6.27673e-07	0.29814	0.06577	0.19431
	6.24531e-07	0.29862	0.06574	0.19342
	6.2142e-07	0.2991	0.06571	0.19253
	6.1834e-07	0.29959	0.06569	0.19164
	6.1529e-07	0.30009	0.06567	0.19075
	6.1227e-07	0.3006	0.06565	0.18985
	6.0928e-07	0.30111	0.06564	0.18896
	6.06318e-07	0.30163	0.06562	0.18805
	6.03386e-07	0.30215	0.06561	0.18714
	6.00481e-07	0.30267	0.0656	0.18622
	5.97605e-07	0.30318	0.0656	0.18529
	5.94756e-07	0.3037	0.06559	0.18435
	5.91934e-07	0.30421	0.06558	0.18339
	5.89138e-07	0.30471	0.06558	0.18243
	5.86369e-07	0.3052	0.06557	0.18144
	5.83626e-07	0.30568	0.06556	0.18045
	5.80908e-07	0.30615	0.06555	0.17943
	5.78216e-07	0.30661	0.06553	0.1784
	5.75548e-07	0.30706	0.06552	0.17735
	5.72905e-07	0.3075	0.0655	0.17629
	5.70286e-07	0.30792	0.06548	0.17521
	5.67691e-07	0.30833	0.06546	0.17411
	5.65119e-07	0.30873	0.06544	0.17299
	5.6257e-07	0.30912	0.06541	0.17187
	5.60045e-07	0.30951	0.06539	0.17073
	5.57542e-07	0.30989	0.06536	0.16958
	5.55061e-07	0.31027	0.06533	0.16842
	5.52602e-07	0.31064	0.06531	0.16726
	5.50165e-07	0.31102	0.06528	0.16609
	5.4775e-07	0.3114	0.06526	0.16491
	5.45355e-07	0.31178	0.06524	0.16374
	5.42982e-07	0.31217	0.06523	0.16256
	5.40628e-07	0.31256	0.06522	0.16138
	5.38296e-07	0.31296	0.06521	0.1602
	5.35983e-07	0.31337	0.0652	0.15901
	5.3369e-07	0.31379	0.0652	0.15783
	5.31416e-07	0.31422	0.06521	0.15665
	5.29162e-07	0.31465	0.06522	0.15547
	5.26927e-07	0.31508	0.06523	0.15429
	5.24711e-07	0.31552	0.06524	0.15311
	5.22513e-07	0.31596	0.06526	0.15192
	5.20334e-07	0.3164	0.06528	0.15072
	5.18172e-07	0.31684	0.0653	0.14952
	5.16029e-07	0.31728	0.06532	0.14832
	5.13903e-07	0.31771	0.06534	0.1471
	5.11795e-07	0.31813	0.06536	0.14588
	5.09704e-07	0.31854	0.06538	0.14464
	5.0763e-07	0.31894	0.0654	0.14339
	5.05572e-07	0.31933	0.06541	0.14214
	5.03532e-07	0.31971	0.06543	0.14086
	5.01508e-07	0.32007	0.06544	0.13958
	4.99499e-07	0.32042	0.06544	0.13828
	4.97507e-07	0.32075	0.06545	0.13698
	4.95531e-07	0.32107	0.06545	0.13566
	4.93571e-07	0.32139	0.06545	0.13433
	4.91626e-07	0.32169	0.06546	0.133
	4.89696e-07	0.32198	0.06546	0.13165
	4.87781e-07	0.32227	0.06546	0.13031
	4.85881e-07	0.32255	0.06546	0.12895
	4.83996e-07	0.32283	0.06547	0.1276
	4.82126e-07	0.32311	0.06548	0.12624
	4.80269e-07	0.32339	0.0655	0.12489
	4.78428e-07	0.32367	0.06551	0.12353
	4.766e-07	0.32395	0.06554	0.12218
	4.74786e-07	0.32423	0.06557	0.12082
	4.72986e-07	0.32452	0.0656	0.11947
	4.71199e-07	0.32481	0.06565	0.11812
	4.69426e-07	0.3251	0.06569	0.11678
	4.67666e-07	0.32539	0.06574	0.11543
	4.6592e-07	0.32569	0.0658	0.11408
	4.64186e-07	0.32598	0.06586	0.11274
	4.62465e-07	0.32626	0.06593	0.11139
	4.60757e-07	0.32655	0.06599	0.11004
	4.59062e-07	0.32682	0.06606	0.10869
	4.57379e-07	0.32709	0.06613	0.10733
	4.55708e-07	0.32734	0.06619	0.10597
	4.54049e-07	0.32758	0.06626	0.10461
	4.52403e-07	0.32781	0.06632	0.10323
	4.50768e-07	0.32803	0.06638	0.10186
	4.49145e-07	0.32823	0.06644	0.10048
	4.47534e-07	0.32841	0.06649	0.09909
	4.45934e-07	0.32858	0.06654	0.0977
	4.44346e-07	0.32874	0.06659	0.09631
	4.42768e-07	0.32888	0.06663	0.09492
	4.41202e-07	0.32901	0.06667	0.09353
	4.39648e-07	0.32913	0.06671	0.09214
	4.38104e-07	0.32925	0.06675	0.09075
	4.3657e-07	0.32936	0.06679	0.08937
	4.35048e-07	0.32947	0.06683	0.08799
	4.33536e-07	0.32957	0.06687	0.08662
	4.32035e-07	0.32967	0.06691	0.08526
	4.30544e-07	0.32978	0.06696	0.08391
	4.29063e-07	0.32989	0.06701	0.08257
	4.27592e-07	0.33	0.06707	0.08124
	4.26132e-07	0.33012	0.06713	0.07991
	4.24681e-07	0.33024	0.0672	0.0786
	4.2324e-07	0.33036	0.06728	0.0773
	4.21809e-07	0.33049	0.06737	0.07601
	4.20388e-07	0.33061	0.06746	0.07472
	4.18976e-07	0.33073	0.06755	0.07344
	4.17573e-07	0.33085	0.06766	0.07217
	4.1618e-07	0.33096	0.06776	0.07091
	4.14796e-07	0.33106	0.06787	0.06964
	4.13422e-07	0.33114	0.06798	0.06838
	4.12056e-07	0.33121	0.0681	0.06712
	4.107e-07	0.33127	0.06821	0.06587
	4.09352e-07	0.3313	0.06832	0.06461
	4.08013e-07	0.33131	0.06842	0.06335
	4.06683e-07	0.3313	0.06852	0.0621
	4.05361e-07	0.33126	0.06862	0.06085
	4.04049e-07	0.33121	0.06871	0.0596
	4.02744e-07	0.33113	0.06879	0.05836
	4.01448e-07	0.33103	0.06887	0.05713
	4.0016e-07	0.33091	0.06894	0.0559
	3.98881e-07	0.33077	0.06901	0.05468
	3.9761e-07	0.33063	0.06907	0.05347
	3.96346e-07	0.33047	0.06912	0.05228
	3.95091e-07	0.3303	0.06918	0.0511
	3.93844e-07	0.33013	0.06923	0.04994
	3.92604e-07	0.32996	0.06928	0.0488
	3.91373e-07	0.3298	0.06933	0.04767
	3.90149e-07	0.32963	0.06939	0.04657
	3.88932e-07	0.32948	0.06945	0.04549
	3.87723e-07	0.32934	0.06951	0.04443
	3.86522e-07	0.3292	0.06958	0.0434
	3.85328e-07	0.32908	0.06966	0.04238
	3.84142e-07	0.32896	0.06974	0.04138
	3.82962e-07	0.32886	0.06983	0.04041
	3.8179e-07	0.32876	0.06993	0.03945
	3.80625e-07	0.32866	0.07004	0.03851
	3.79468e-07	0.32857	0.07015	0.03758
	3.78317e-07	0.32847	0.07026	0.03667
	3.77173e-07	0.32837	0.07038	0.03578
	3.76036e-07	0.32825	0.0705	0.03489
	3.74906e-07	0.32813	0.07063	0.03402
	3.73783e-07	0.32798	0.07075	0.03316
	3.72666e-07	0.32781	0.07087	0.03231
	3.71556e-07	0.32761	0.07098	0.03147
	3.70453e-07	0.32739	0.07109	0.03064
	3.69356e-07	0.32714	0.07119	0.02982
	3.68266e-07	0.32686	0.07128	0.02902
	3.67182e-07	0.32655	0.07136	0.02823
	3.66104e-07	0.32621	0.07143	0.02746
	3.65033e-07	0.32584	0.07148	0.0267
	3.63968e-07	0.32545	0.07153	0.02596
	3.62909e-07	0.32504	0.07157	0.02525
	3.61856e-07	0.32462	0.0716	0.02456
	3.6081e-07	0.32418	0.07163	0.02389
	3.59769e-07	0.32373	0.07164	0.02324
	3.58735e-07	0.32328	0.07166	0.02263
	3.57706e-07	0.32283	0.07167	0.02204
	3.56683e-07	0.32238	0.07168	0.02147
	3.55666e-07	0.32195	0.07169	0.02094
	3.54655e-07	0.32153	0.0717	0.02043
	3.5365e-07	0.32112	0.07172	0.01995
	3.5265e-07	0.32072	0.07175	0.0195
	3.51656e-07	0.32035	0.07178	0.01907
	3.50668e-07	0.31999	0.07182	0.01866
	3.49685e-07	0.31964	0.07187	0.01828
	3.48707e-07	0.31931	0.07192	0.01792
	3.47735e-07	0.31898	0.07199	0.01757
	3.46769e-07	0.31866	0.07206	0.01725
	3.45807e-07	0.31834	0.07213	0.01694
	3.44851e-07	0.31802	0.07221	0.01665
	3.43901e-07	0.31769	0.07229	0.01637
	3.42955e-07	0.31735	0.07236	0.01611
	3.42015e-07	0.31699	0.07244	0.01587
	3.4108e-07	0.31661	0.0725	0.01564
	3.4015e-07	0.3162	0.07257	0.01543
	3.39225e-07	0.31577	0.07262	0.01524
	3.38305e-07	0.31531	0.07265	0.01507
	3.3739e-07	0.31482	0.07268	0.01492
	3.3648e-07	0.31429	0.07269	0.0148
	3.35575e-07	0.31374	0.07269	0.01469
	3.34675e-07	0.31317	0.07267	0.01462
	3.33779e-07	0.31257	0.07263	0.01457
	3.32889e-07	0.31195	0.07259	0.01455
	3.32003e-07	0.31132	0.07253	0.01456
	3.31121e-07	0.31068	0.07246	0.0146
	3.30245e-07	0.31004	0.07238	0.01466
	3.29373e-07	0.3094	0.07229	0.01476
	3.28506e-07	0.30876	0.07221	0.01489
	3.27643e-07	0.30814	0.07211	0.01504
	3.26785e-07	0.30753	0.07203	0.01522
	3.25931e-07	0.30695	0.07194	0.01542
	3.25081e-07	0.30638	0.07186	0.01565
	3.24237e-07	0.30584	0.07179	0.01589
	3.23396e-07	0.30532	0.07173	0.01616
	3.2256e-07	0.30482	0.07167	0.01644
	3.21728e-07	0.30434	0.07163	0.01674
	3.209e-07	0.30388	0.07159	0.01705
	3.20077e-07	0.30343	0.07157	0.01737
	3.19258e-07	0.30299	0.07155	0.0177
	3.18443e-07	0.30255	0.07154	0.01805
	3.17632e-07	0.30211	0.07153	0.0184
	3.16825e-07	0.30166	0.07152	0.01877
	3.16023e-07	0.3012	0.07152	0.01915
	3.15224e-07	0.30072	0.0715	0.01955
	3.1443e-07	0.30021	0.07148	0.01996
	3.13639e-07	0.29968	0.07145	0.02038
	3.12853e-07	0.29912	0.07141	0.02083
	3.1207e-07	0.29853	0.07135	0.02129
	3.11291e-07	0.29792	0.07128	0.02178
	3.10516e-07	0.29727	0.07119	0.02229
	3.09745e-07	0.29659	0.07108	0.02283
	3.08978e-07	0.2959	0.07095	0.0234
	3.08215e-07	0.29518	0.0708	0.02399
	3.07455e-07	0.29445	0.07064	0.02461
	3.06699e-07	0.29372	0.07047	0.02525
	3.05947e-07	0.29299	0.07028	0.02592
	3.05199e-07	0.29226	0.07008	0.02662
	3.04454e-07	0.29154	0.06988	0.02734
	3.03713e-07	0.29085	0.06967	0.02808
	3.02975e-07	0.29018	0.06946	0.02883
	3.02241e-07	0.28954	0.06926	0.0296
	3.01511e-07	0.28893	0.06906	0.03038
	3.00784e-07	0.28836	0.06888	0.03117
	3.0006e-07	0.28782	0.0687	0.03197
	2.9934e-07	0.28731	0.06853	0.03277
	2.98624e-07	0.28684	0.06838	0.03357
	2.9791e-07	0.2864	0.06825	0.03438
	2.97201e-07	0.28598	0.06812	0.03518
	2.96494e-07	0.28558	0.06801	0.03598
	2.95791e-07	0.2852	0.06792	0.03679
	2.95092e-07	0.28482	0.06783	0.03759
	2.94395e-07	0.28443	0.06774	0.0384
	2.93702e-07	0.28404	0.06766	0.03921
	2.93012e-07	0.28363	0.06758	0.04003
	2.92326e-07	0.28321	0.0675	0.04086
	2.91642e-07	0.28275	0.0674	0.0417
	2.90962e-07	0.28226	0.0673	0.04256
	2.90285e-07	0.28174	0.06719	0.04343
	2.89611e-07	0.28119	0.06705	0.04433
	2.8894e-07	0.2806	0.06691	0.04525
	2.88273e-07	0.27998	0.06674	0.0462
	2.87608e-07	0.27933	0.06655	0.04717
	2.86947e-07	0.27866	0.06634	0.04816
	2.86288e-07	0.27797	0.06612	0.04919
	2.85633e-07	0.27727	0.06588	0.05023
	2.8498e-07	0.27656	0.06562	0.0513
	2.8433e-07	0.27587	0.06535	0.05238
	2.83684e-07	0.27519	0.06508	0.05348
	2.8304e-07	0.27453	0.0648	0.0546
	2.824e-07	0.2739	0.06452	0.05572
	2.81762e-07	0.27331	0.06425	0.05684
	2.81127e-07	0.27276	0.06398	0.05796
	2.80495e-07	0.27226	0.06372	0.05907
	2.79865e-07	0.2718	0.06348	0.06018
	2.79239e-07	0.27139	0.06326	0.06128
	2.78615e-07	0.27103	0.06305	0.06236
	2.77994e-07	0.27071	0.06287	0.06342
	2.77376e-07	0.27044	0.0627	0.06447
	2.76761e-07	0.27019	0.06256	0.0655
	2.76148e-07	0.26997	0.06243	0.06652
	2.75538e-07	0.26977	0.06232	0.06752
	2.74931e-07	0.26958	0.06222	0.06852
	2.74327e-07	0.26939	0.06213	0.06951
	2.73725e-07	0.26919	0.06205	0.07049
	2.73125e-07	0.26897	0.06197	0.07149
	2.72529e-07	0.26873	0.06189	0.07249
	2.71935e-07	0.26846	0.0618	0.0735
	2.71343e-07	0.26815	0.0617	0.07453
	2.70754e-07	0.26781	0.06159	0.07558
	2.70168e-07	0.26742	0.06146	0.07666
	2.69584e-07	0.267	0.06131	0.07776
	2.69003e-07	0.26654	0.06115	0.07889
	2.68424e-07	0.26606	0.06096	0.08006
	2.67848e-07	0.26555	0.06076	0.08125
	2.67274e-07	0.26502	0.06054	0.08246
	2.66702e-07	0.26448	0.0603	0.0837
	2.66133e-07	0.26395	0.06005	0.08496
	2.65567e-07	0.26342	0.05979	0.08623
	2.65003e-07	0.26292	0.05952	0.08752
	2.64441e-07	0.26245	0.05926	0.0888
	2.63882e-07	0.26201	0.059	0.09008
	2.63325e-07	0.26162	0.05875	0.09136
	2.6277e-07	0.26129	0.05851	0.09261
	2.62218e-07	0.26101	0.05829	0.09385
	2.61668e-07	0.26078	0.05809	0.09507
	2.6112e-07	0.26061	0.05791	0.09625
	2.60574e-07	0.2605	0.05776	0.0974
	2.60031e-07	0.26043	0.05763	0.09853
	2.5949e-07	0.26041	0.05754	0.09962
	2.58952e-07	0.26042	0.05746	0.10069
	2.58415e-07	0.26046	0.05742	0.10172
	2.57881e-07	0.26051	0.05739	0.10274
	2.57349e-07	0.26057	0.05738	0.10374
	2.56819e-07	0.26063	0.05738	0.10473
	2.56292e-07	0.26067	0.0574	0.10572
	2.55766e-07	0.26068	0.05741	0.10671
	2.55243e-07	0.26066	0.05743	0.10772
	2.54722e-07	0.26061	0.05744	0.10874
	2.54203e-07	0.26051	0.05744	0.10978
	2.53686e-07	0.26036	0.05742	0.11085
	2.53171e-07	0.26017	0.05739	0.11195
	2.52658e-07	0.25993	0.05734	0.11309
	2.52148e-07	0.25966	0.05726	0.11426
	2.51639e-07	0.25935	0.05717	0.11547
	2.51132e-07	0.25902	0.05706	0.11671
	2.50628e-07	0.25868	0.05692	0.11798
	2.50125e-07	0.25833	0.05678	0.11927
	2.49625e-07	0.25799	0.05661	0.12058
	2.49126e-07	0.25767	0.05645	0.1219
	2.4863e-07	0.25738	0.05627	0.12322
	2.48135e-07	0.25713	0.05611	0.12454
	2.47643e-07	0.25693	0.05595	0.12584
	2.47152e-07	0.25679	0.0558	0.12712
	2.46663e-07	0.25672	0.05567	0.12836
	2.46177e-07	0.25671	0.05557	0.12958
	2.45692e-07	0.25677	0.05549	0.13075
	2.45209e-07	0.25689	0.05544	0.13187
	2.44728e-07	0.25707	0.05543	0.13296
	2.44249e-07	0.2573	0.05545	0.13399
	2.43771e-07	0.25758	0.0555	0.13499
	2.43296e-07	0.25789	0.05558	0.13595
	2.42822e-07	0.25823	0.05569	0.13687
	2.42351e-07	0.25857	0.05583	0.13777
	2.41881e-07	0.2589	0.05598	0.13865
	2.41413e-07	0.25922	0.05615	0.13952
	2.40946e-07	0.25951	0.05634	0.1404
	2.40482e-07	0.25976	0.05652	0.14129
	2.40019e-07	0.25996	0.0567	0.14219
	2.39558e-07	0.2601	0.05688	0.14313
	2.39099e-07	0.26018	0.05704	0.1441
	2.38642e-07	0.2602	0.05718	0.14512
	2.38186e-07	0.26016	0.0573	0.14618
	2.37732e-07	0.26007	0.0574	0.14729
	2.3728e-07	0.25992	0.05747	0.14844
	2.3683e-07	0.25974	0.05752	0.14964
	2.36381e-07	0.25953	0.05754	0.15088
	2.35934e-07	0.2593	0.05754	0.15216
	2.35488e-07	0.25907	0.05752	0.15346
	2.35045e-07	0.25886	0.05748	0.15478
	2.34603e-07	0.25867	0.05744	0.1561
	2.34162e-07	0.25853	0.0574	0.15741
	2.33724e-07	0.25844	0.05736	0.15871
	2.33287e-07	0.25841	0.05733	0.15998
	2.32851e-07	0.25845	0.05732	0.16121
	2.32417e-07	0.25857	0.05734	0.1624
	2.31985e-07	0.25877	0.05738	0.16352
	2.31555e-07	0.25904	0.05746	0.16459
	2.31126e-07	0.25939	0.05757	0.1656
	2.30698e-07	0.2598	0.05773	0.16654
	2.30272e-07	0.26027	0.05792	0.16742
	2.29848e-07	0.26078	0.05815	0.16825
	2.29425e-07	0.26133	0.05842	0.16902
	2.29004e-07	0.26188	0.05872	0.16976
	2.28585e-07	0.26244	0.05905	0.17047
	2.28166e-07	0.26298	0.0594	0.17116
	2.2775e-07	0.26348	0.05976	0.17185
	2.27335e-07	0.26394	0.06013	0.17255
	2.26921e-07	0.26434	0.0605	0.17327
	2.26509e-07	0.26468	0.06086	0.17403
	2.26099e-07	0.26493	0.06121	0.17483
	2.2569e-07	0.26511	0.06153	0.17568
	2.25282e-07	0.26522	0.06183	0.1766
	2.24876e-07	0.26524	0.06209	0.17757
	2.24471e-07	0.2652	0.06233	0.17862
	2.24068e-07	0.26511	0.06252	0.17972
	2.23667e-07	0.26497	0.06268	0.18089
	2.23266e-07	0.26479	0.06281	0.1821
	2.22867e-07	0.26461	0.06291	0.18335
	2.2247e-07	0.26443	0.06299	0.18464
	2.22074e-07	0.26426	0.06305	0.18593
	2.21679e-07	0.26414	0.06309	0.18723
	2.21286e-07	0.26407	0.06314	0.18851
	2.20894e-07	0.26406	0.06319	0.18977
	2.20504e-07	0.26412	0.06326	0.19098
	2.20115e-07	0.26428	0.06335	0.19213
	2.19727e-07	0.26451	0.06347	0.19322
	2.19341e-07	0.26484	0.06363	0.19424
	2.18956e-07	0.26524	0.06383	0.19517
	2.18572e-07	0.26573	0.06407	0.19603
	2.1819e-07	0.26628	0.06436	0.19682
	2.17809e-07	0.26688	0.0647	0.19753
	2.17429e-07	0.26751	0.06507	0.19817
	2.17051e-07	0.26816	0.06549	0.19877
	2.16674e-07	0.26882	0.06594	0.19932
	2.16298e-07	0.26945	0.06642	0.19985
	2.15924e-07	0.27004	0.06691	0.20037
	2.15551e-07	0.27058	0.06741	0.2009
	2.15179e-07	0.27105	0.06791	0.20146
	2.14808e-07	0.27143	0.0684	0.20205
	2.14439e-07	0.27173	0.06887	0.2027
	2.14071e-07	0.27193	0.06932	0.20342
	2.13704e-07	0.27203	0.06972	0.20422
	2.13339e-07	0.27203	0.07008	0.20509
	2.12975e-07	0.27196	0.07039	0.20605
	2.12612e-07	0.2718	0.07066	0.20709
	2.1225e-07	0.27159	0.07088	0.2082
	2.1189e-07	0.27133	0.07104	0.20938
	2.1153e-07	0.27105	0.07117	0.21061
	2.11172e-07	0.27077	0.07125	0.21189
	2.10815e-07	0.2705	0.07131	0.21318
	2.1046e-07	0.27027	0.07135	0.21448
	2.10105e-07	0.27009	0.07137	0.21576
	2.09752e-07	0.26999	0.07139	0.21702
	2.094e-07	0.26997	0.07143	0.21822
	2.09049e-07	0.27005	0.07148	0.21935
	2.08699e-07	0.27023	0.07157	0.2204
	2.08351e-07	0.27052	0.07169	0.22137
	2.08003e-07	0.2709	0.07186	0.22224
	2.07657e-07	0.27138	0.07207	0.22301
	2.07312e-07	0.27193	0.07234	0.22368
	2.06968e-07	0.27255	0.07267	0.22427
	2.06625e-07	0.27321	0.07304	0.22477
	2.06284e-07	0.27389	0.07346	0.22522
	2.05943e-07	0.27458	0.07392	0.22561
	2.05604e-07	0.27525	0.07441	0.22597
	2.05265e-07	0.27586	0.07492	0.22633
	2.04928e-07	0.27642	0.07543	0.2267
	2.04592e-07	0.27688	0.07595	0.2271
	2.04257e-07	0.27725	0.07644	0.22756
	2.03923e-07	0.27751	0.07692	0.2281
	2.0359e-07	0.27764	0.07735	0.22872
	2.03259e-07	0.27766	0.07773	0.22944
	2.02928e-07	0.27755	0.07806	0.23026
	2.02598e-07	0.27733	0.07832	0.2312
	2.0227e-07	0.27702	0.07852	0.23224
	2.01943e-07	0.27662	0.07865	0.23338
	2.01616e-07	0.27616	0.07872	0.23461
	2.01291e-07	0.27566	0.07873	0.23592
	2.00967e-07	0.27515	0.07868	0.23728
	2.00643e-07	0.27465	0.07859	0.23867
	2.00321e-07	0.27418	0.07847	0.24007
	2e-07	0.27377	0.07832	0.24146

## Sheet: Figure 2c inset
	Wavelength (nm)	R (%)
	1000	70.5628
	999	70.5259
	998	70.4835
	997	70.4539
	996	70.4209
	995	70.3993
	994	70.3593
	993	70.3224
	992	70.2942
	991	70.2479
	990	70.2127
	989	70.1727
	988	70.1351
	987	70.0972
	986	70.0511
	985	70.0272
	984	69.9864
	983	69.9561
	982	69.9203
	981	69.8826
	980	69.8539
	979	69.816
	978	69.7715
	977	69.741
	976	69.6961
	975	69.6587
	974	69.6255
	973	69.5893
	972	69.5594
	971	69.5165
	970	69.4721
	969	69.4374
	968	69.3912
	967	69.3541
	966	69.3184
	965	69.2849
	964	69.2377
	963	69.2055
	962	69.1658
	961	69.1245
	960	69.0888
	959	69.0488
	958	69.0055
	957	68.9608
	956	68.9258
	955	68.8841
	954	68.8388
	953	68.802
	952	68.7494
	951	68.7244
	950	68.6915
	949	68.6411
	948	68.5992
	947	68.5622
	946	68.5056
	945	68.4724
	944	68.4257
	943	68.385
	942	68.3535
	941	68.3139
	940	68.2703
	939	68.2188
	938	68.1868
	937	68.1477
	936	68.1023
	935	68.0537
	934	68.0166
	933	67.9729
	932	67.9328
	931	67.8982
	930	67.8472
	929	67.8065
	928	67.7612
	927	67.7204
	926	67.6718
	925	67.6214
	924	67.5804
	923	67.5405
	922	67.4843
	921	67.4434
	920	67.4052
	919	67.3663
	918	67.3148
	917	67.2781
	916	67.2264
	915	67.1826
	914	67.1281
	913	67.0749
	912	67.0415
	911	66.9886
	910	66.9305
	909	66.8975
	908	66.8493
	907	66.799
	906	66.7536
	905	66.7035
	904	66.6542
	903	66.6092
	902	66.5483
	901	66.4996
	900	66.4552
	899	66.4012
	898	66.3621
	897	66.3075
	896	66.2617
	895	66.1951
	894	66.1581
	893	66.0944
	892	66.0559
	891	66.0021
	890	65.9364
	889	65.9036
	888	65.8438
	887	65.7957
	886	65.7405
	885	65.6953
	884	65.627
	883	65.5958
	882	65.5331
	881	65.4757
	880	65.4142
	879	65.3616
	878	65.328
	877	65.2606
	876	65.2129
	875	65.153
	874	65.1153
	873	65.0413
	872	64.9849
	871	64.9256
	870	64.8597
	869	64.8122
	868	64.7559
	867	64.6997
	866	64.6373
	865	64.5891
	864	64.5191
	863	64.4646
	862	64.4236
	861	64.3335
	860	64.3066
	859	64.2349
	858	64.1713
	857	64.1019
	856	64.048
	855	64.0013
	854	63.9296
	853	63.8759
	852	63.8111
	851	63.7551
	850	63.6891
	849	63.6307
	848	63.5723
	847	63.4943
	846	63.4472
	845	63.3826
	844	63.3244
	843	63.2668
	842	63.2034
	841	63.1271
	840	63.0672
	839	62.9947
	838	62.9393
	837	62.8825
	836	62.8067
	835	62.7264
	834	62.684
	833	62.6306
	832	62.5441
	831	62.4868
	830	62.398
	829	62.3472
	828	62.2775
	827	62.1891
	826	62.1412
	825	62.0676
	824	61.9986
	823	61.9399
	822	61.8749
	821	61.823
	820	61.7299
	819	61.6619
	818	61.5921
	817	61.5133
	816	61.4529
	815	61.3793
	814	61.305
	813	61.2258
	812	61.161
	811	61.0934
	810	60.9905
	809	60.9446
	808	60.8568
	807	60.7856
	806	60.7434
	805	60.6265
	804	60.5696
	803	60.4947
	802	60.3976
	801	60.3352
	800	60.2702
	799	60.1826
	798	60.1046
	797	60.0236
	796	59.9421
	795	59.8465
	794	59.7842
	793	59.7071
	792	59.6265
	791	59.5446
	790	59.4623
	789	59.3737
	788	59.2831
	787	59.2062
	786	59.1107
	785	59.0457
	784	58.95
	783	58.8889
	782	58.8052
	781	58.7051
	780	58.632
	779	58.548
	778	58.444
	777	58.362
	776	58.2597
	775	58.1865
	774	58.0945
	773	57.9893
	772	57.9052
	771	57.8247
	770	57.7385
	769	57.6471
	768	57.5463
	767	57.4703
	766	57.3627
	765	57.2639
	764	57.1582
	763	57.0688
	762	56.9746
	761	56.8855
	760	56.7747
	759	56.6971
	758	56.5888
	757	56.5025
	756	56.3994
	755	56.293
	754	56.186
	753	56.1065
	752	55.9893
	751	55.8826
	750	55.784
	749	55.7058
	748	55.5827
	747	55.4896
	746	55.3584
	745	55.2748
	744	55.1607
	743	55.043
	742	54.9399
	741	54.8428
	740	54.7313
	739	54.6303
	738	54.5189
	737	54.4043
	736	54.2867
	735	54.174
	734	54.0622
	733	53.9441
	732	53.8187
	731	53.7161
	730	53.6148
	729	53.4923
	728	53.3719
	727	53.264
	726	53.1363
	725	53.0162
	724	52.9012
	723	52.7835
	722	52.6474
	721	52.5506
	720	52.4198
	719	52.2641
	718	52.232
	717	52.0865
	716	51.9112
	715	51.8823
	714	51.8327
	713	51.7453
	712	51.3596
	711	51.3352
	710	51.3556
	709	50.986
	708	50.9184
	707	50.8505
	706	50.7591
	705	50.49
	704	50.4128
	703	50.2177
	702	50.2453
	701	49.9667
	700	49.831
	699	49.8404
	698	49.51
	697	49.4906
	696	49.2638
	695	49.2545
	694	48.9201
	693	48.9812
	692	48.8038
	691	48.5864
	690	48.5165
	689	48.2678
	688	48.3268
	687	47.9065
	686	47.8111
	685	47.7533
	684	47.4337
	683	47.5557
	682	47.2141
	681	47.065
	680	46.9804
	679	46.5791
	678	46.5533
	677	46.4217
	676	46.3658
	675	46.1324
	674	45.8934
	673	45.8389
	672	45.6746
	671	45.2665
	670	45.1812
	669	45.13
	668	44.8725
	667	44.8066
	666	44.4612
	665	44.4185
	664	44.2093
	663	43.9875
	662	43.831
	661	43.6462
	660	43.4505
	659	43.4766
	658	43.1977
	657	42.9338
	656	42.7269
	655	42.6029
	654	42.3588
	653	42.2657
	652	41.9945
	651	41.7987
	650	41.5674
	649	41.3657
	648	41.3219
	647	41.2024
	646	40.9551
	645	40.7815
	644	40.5566
	643	40.3124
	642	40.1433
	641	40.0533
	640	39.7531
	639	39.6761
	638	39.3414
	637	39.2636
	636	39.1243
	635	38.8677
	634	38.7043
	633	38.4521
	632	38.3182
	631	38.1132
	630	37.9171
	629	37.8539
	628	37.5622
	627	37.281
	626	37.0161
	625	36.906
	624	36.7492
	623	36.5561
	622	36.3463
	621	36.1067
	620	36.0142
	619	35.7577
	618	35.5656
	617	35.412
	616	35.1132
	615	34.8133
	614	34.688
	613	34.4772
	612	34.2393
	611	33.9473
	610	33.7747
	609	33.6564
	608	33.3392
	607	33.1397
	606	32.9262
	605	32.626
	604	32.3972
	603	32.3726
	602	31.9651
	601	31.6854
	600	31.5522
	599	31.3609
	598	31.094
	597	30.9004
	596	30.6741
	595	30.449
	594	30.2373
	593	29.9017
	592	29.806
	591	29.5574
	590	29.3993
	589	29.1264
	588	29.0555
	587	28.7406
	586	28.5119
	585	28.2969
	584	28.1858
	583	27.9786
	582	27.8169
	581	27.422
	580	27.3506
	579	27.206
	578	26.927
	577	26.6163
	576	26.4821
	575	26.3644
	574	26.1277
	573	25.8183
	572	25.7537
	571	25.4089
	570	25.332
	569	25.2248
	568	24.9435
	567	24.8943
	566	24.5558
	565	24.241
	564	24.1882
	563	24.0044
	562	23.8659
	561	23.5812
	560	23.4137
	559	23.286
	558	23.0344
	557	22.6942
	556	22.5978
	555	22.5092
	554	22.2976
	553	22.0932
	552	21.8619
	551	21.8696
	550	21.5466
	549	21.4687
	548	21.2306
	547	21.0629
	546	20.9087
	545	20.6891
	544	20.5734
	543	20.3149
	542	20.2516
	541	20.1349
	540	19.9203
	539	19.8047
	538	19.6874
	537	19.3977
	536	19.3088
	535	19.2042
	534	18.9551
	533	18.8193
	532	18.6912
	531	18.6289
	530	18.6185
	529	18.3666
	528	18.1978
	527	18.0487
	526	18.1068
	525	18.0688
	524	17.7805
	523	17.6955
	522	17.3876
	521	17.5026
	520	17.4366
	519	17.3082
	518	17.285
	517	17.2599
	516	16.9778
	515	16.9912
	514	16.8728
	513	16.8705
	512	16.7136
	511	16.7441
	510	16.5576
	509	16.4325
	508	16.3694
	507	16.4442
	506	16.352
	505	16.3225
	504	16.2146
	503	16.2997
	502	16.1098
	501	16.261
	500	16.0751
	499	16.0523
	498	16.004
	497	15.9907
	496	16.0269
	495	16.0384
	494	16.008
	493	16.2202
	492	16.1553
	491	16.1914
	490	16.2135
	489	16.1981
	488	16.0723
	487	16.0918
	486	16.2839
	485	16.2262
	484	16.1531
	483	16.3126
	482	16.4034
	481	16.5979
	480	16.4504
	479	16.5075
	478	16.4617
	477	16.5283
	476	16.6914
	475	16.8215
	474	16.8956
	473	16.9873
	472	17.0008
	471	16.9218
	470	17.1719
	469	17.2459
	468	17.3946
	467	17.6577
	466	17.5536
	465	17.7617
	464	17.9049
	463	17.8247
	462	17.9334
	461	18.051
	460	18.0842
	459	18.2638
	458	18.2187
	457	18.5259
	456	18.7343
	455	18.6893
	454	18.8986
	453	18.8867
	452	19.3187
	451	19.3883
	450	19.4152
	449	19.5441
	448	19.6945
	447	19.8994
	446	19.7193
	445	20.1019
	444	20.0124
	443	20.2634
	442	20.4483
	441	20.6993
	440	21.1392
	439	21.1083
	438	20.9817
	437	21.5657
	436	21.3943
	435	21.3169
	434	21.7141
	433	21.9883
	432	21.8119
	431	22.0447
	430	22.1407
	429	22.31
	428	22.8004
	427	22.8192
	426	22.7188
	425	23.1991
	424	23.2255
	423	23.3
	422	23.4134
	421	23.467
	420	23.1852
	419	23.3092
	418	23.0416
	417	24.043
	416	23.9153
	415	23.9788
	414	24.3812
	413	24.7423
	412	24.8449
	411	24.4947
	410	25.0276
	409	24.732
	408	25.0597
	407	25.7166
	406	24.9861
	405	25.9728
	404	25.5145
	403	25.2874
	402	25.56
	401	26.0794
	400	26.0683
	399	25.8374
	398	25.6713
	397	25.9614
	396	26.4059
	395	26.4571
	394	26.8347
	393	26.5971
	392	26.75
	391	26.3224
	390	26.67
	389	27.6562
	388	27.5599
	387	26.675
	386	28.915
	385	27.9104
	384	28.4585
	383	27.0484
	382	27.5648
	381	27.6122
	380	28.4923
	379	26.9509
	378	28.3012
	377	27.6179
	376	27.3869
	375	28.2837
	374	28.1181
	373	28.4877
	372	28.2621
	371	27.0991
	370	27.7434
	369	28.3011
	368	29.4865
	367	28.0499
	366	29.6642
	365	27.6922
	364	30.3367
	363	27.8679
	362	30.8111
	361	28.4494
	360	31.3113
	359	29.3668
	358	29.8559
	357	28.69
	356	30.5571
	355	28.3216
	354	32.2436
	353	29.8962
	352	30.6268
	351	29.6727
	350	27.3525
	349	30.7669
	348	30.1028
	347	33.7874
	346	30.5661
	345	30.934
	344	29.2041
	343	30.0632
	342	33.0775
	341	28.1444
	340	29.9417
	339	32.0901
	338	31.8064
	337	34.2249
	336	28.679
	335	29.7342
	334	31.067
	333	28.562
	332	31.5926
	331	34.6998
	330	30.5853
	329	32.9445
	328	34.8369
	327	29.9944
	326	31.6262
	325	24.1678
	324	30.8728
	323	36.3091
	322	33.2272
	321	29.4494
	320	37.7768
	319	31.1499
	318	35.9208
	317	29.9352
	316	31.8752
	315	31.1929
	314	30.461
	313	34.1987
	312	32.9085
	311	32.4067
	310	30.5454
	309	37.0795
	308	29.7954
	307	29.8168
	306	27.5442
	305	31.0466
	304	33.1469
	303	31.3929
	302	30.3886
	301	36.0644
	300	30.846

## Sheet: Figure 2d
			R (%)
		wavelength (micrometer)	40 nm Al2O3 on 40 nm TiAlN	40 nm TiAlN on 40 nm TiN	40 nm Al2O3 on 40 nm TiAlN on 40 nm TiN
		1e-06	0.23758	0.3648	0.21666
		9.92048e-07	0.23732	0.35871	0.2098
		9.84221e-07	0.23706	0.35251	0.20337
		9.76517e-07	0.23679	0.34662	0.19712
		9.68932e-07	0.23652	0.34126	0.19074
		9.61464e-07	0.23623	0.33634	0.18405
		9.54111e-07	0.23592	0.33157	0.17705
		9.46869e-07	0.23561	0.32656	0.16997
		9.39736e-07	0.23527	0.32108	0.16308
		9.3271e-07	0.23492	0.31513	0.1566
		9.25788e-07	0.23456	0.30896	0.15053
		9.18969e-07	0.23418	0.30291	0.14472
		9.12249e-07	0.23379	0.29725	0.13893
		9.05626e-07	0.23338	0.29204	0.13298
		8.99099e-07	0.23295	0.2871	0.12684
		8.92665e-07	0.23251	0.28212	0.12065
		8.86323e-07	0.23206	0.27684	0.11461
		8.80071e-07	0.2316	0.27117	0.1089
		8.73905e-07	0.23113	0.26523	0.10357
		8.67826e-07	0.23065	0.25928	0.09853
		8.61831e-07	0.23017	0.25359	0.09361
		8.55918e-07	0.22967	0.24829	0.08866
		8.50085e-07	0.22917	0.24332	0.08362
		8.44332e-07	0.22867	0.23846	0.07858
		8.38655e-07	0.22816	0.23346	0.07367
		8.33055e-07	0.22765	0.22817	0.06903
		8.27529e-07	0.22713	0.22262	0.06473
		8.22076e-07	0.22661	0.21698	0.06072
		8.16694e-07	0.22609	0.2115	0.05689
		8.11382e-07	0.22556	0.20633	0.05311
		8.06139e-07	0.22504	0.2015	0.04934
		8.00963e-07	0.22451	0.19688	0.04561
		7.95853e-07	0.22397	0.19226	0.04202
		7.90808e-07	0.22343	0.18747	0.03867
		7.85827e-07	0.22289	0.18248	0.03561
		7.80908e-07	0.22235	0.17738	0.03283
		7.7605e-07	0.2218	0.17237	0.03023
		7.71252e-07	0.22125	0.16762	0.02775
		7.66513e-07	0.22069	0.16319	0.02533
		7.61832e-07	0.22013	0.15903	0.023
		7.57208e-07	0.21956	0.15499	0.02081
		7.5264e-07	0.21898	0.15091	0.01884
		7.48126e-07	0.2184	0.14671	0.01712
		7.43666e-07	0.21781	0.14243	0.01563
		7.39259e-07	0.21722	0.13821	0.01432
		7.34904e-07	0.21662	0.13421	0.01313
		7.306e-07	0.216	0.13051	0.01203
		7.26346e-07	0.21538	0.12711	0.01104
		7.22142e-07	0.21475	0.1239	0.01019
		7.17986e-07	0.21411	0.12076	0.00952
		7.13877e-07	0.21346	0.11759	0.00907
		7.09815e-07	0.2128	0.11437	0.0088
		7.05799e-07	0.21213	0.11121	0.00867
		7.01828e-07	0.21144	0.10823	0.00864
		6.97902e-07	0.21074	0.10553	0.00868
		6.94019e-07	0.21002	0.10313	0.00882
		6.9018e-07	0.2093	0.10097	0.00909
		6.86382e-07	0.20856	0.09894	0.00952
		6.82627e-07	0.2078	0.09695	0.01012
		6.78912e-07	0.20703	0.09495	0.01085
		6.75237e-07	0.20625	0.09301	0.01168
		6.71602e-07	0.20545	0.09122	0.01256
		6.68005e-07	0.20464	0.08967	0.01347
		6.64447e-07	0.20382	0.08842	0.01445
		6.60927e-07	0.20299	0.08743	0.01553
		6.57444e-07	0.20215	0.08661	0.01675
		6.53997e-07	0.2013	0.08587	0.01809
		6.50587e-07	0.20044	0.08515	0.01952
		6.47211e-07	0.19958	0.08447	0.021
		6.43871e-07	0.19871	0.08392	0.02247
		6.40565e-07	0.19783	0.08359	0.02393
		6.37292e-07	0.19696	0.08353	0.0254
		6.34053e-07	0.19607	0.08372	0.02693
		6.30847e-07	0.19519	0.0841	0.02856
		6.27673e-07	0.19431	0.08457	0.03028
		6.24531e-07	0.19342	0.08508	0.03205
		6.2142e-07	0.19253	0.08561	0.03383
		6.1834e-07	0.19164	0.08623	0.03556
		6.1529e-07	0.19075	0.08702	0.03722
		6.1227e-07	0.18985	0.08804	0.03885
		6.0928e-07	0.18896	0.08929	0.04049
		6.06318e-07	0.18805	0.09073	0.04218
		6.03386e-07	0.18714	0.09226	0.04394
		6.00481e-07	0.18622	0.09381	0.04573
		5.97605e-07	0.18529	0.09535	0.04751
		5.94756e-07	0.18435	0.09692	0.0492
		5.91934e-07	0.18339	0.09859	0.05079
		5.89138e-07	0.18243	0.10043	0.05229
		5.86369e-07	0.18144	0.10247	0.05376
		5.83626e-07	0.18045	0.10466	0.05524
		5.80908e-07	0.17943	0.10694	0.05676
		5.78216e-07	0.1784	0.1092	0.05831
		5.75548e-07	0.17735	0.11141	0.05982
		5.72905e-07	0.17629	0.11357	0.06123
		5.70286e-07	0.17521	0.11575	0.06251
		5.67691e-07	0.17411	0.11803	0.06367
		5.65119e-07	0.17299	0.12044	0.06474
		5.6257e-07	0.17187	0.12298	0.06578
		5.60045e-07	0.17073	0.12558	0.06684
		5.57542e-07	0.16958	0.12814	0.06791
		5.55061e-07	0.16842	0.13061	0.06894
		5.52602e-07	0.16726	0.13298	0.06988
		5.50165e-07	0.16609	0.13527	0.07068
		5.4775e-07	0.16491	0.13759	0.07132
		5.45355e-07	0.16374	0.13998	0.07186
		5.42982e-07	0.16256	0.14248	0.07234
		5.40628e-07	0.16138	0.14502	0.07282
		5.38296e-07	0.1602	0.14754	0.07331
		5.35983e-07	0.15901	0.14994	0.07379
		5.3369e-07	0.15783	0.15221	0.07419
		5.31416e-07	0.15665	0.15435	0.07447
		5.29162e-07	0.15547	0.15645	0.07461
		5.26927e-07	0.15429	0.15857	0.07463
		5.24711e-07	0.15311	0.16076	0.07459
		5.22513e-07	0.15192	0.16301	0.07454
		5.20334e-07	0.15072	0.16525	0.07452
		5.18172e-07	0.14952	0.1674	0.0745
		5.16029e-07	0.14832	0.1694	0.07445
		5.13903e-07	0.1471	0.17124	0.0743
		5.11795e-07	0.14588	0.17297	0.07404
		5.09704e-07	0.14464	0.17467	0.07366
		5.0763e-07	0.14339	0.17641	0.07322
		5.05572e-07	0.14214	0.17821	0.07277
		5.03532e-07	0.14086	0.18002	0.07233
		5.01508e-07	0.13958	0.18176	0.07193
		4.99499e-07	0.13828	0.18336	0.07152
		4.97507e-07	0.13698	0.1848	0.07105
		4.95531e-07	0.13566	0.18608	0.07049
		4.93571e-07	0.13433	0.18729	0.06982
		4.91626e-07	0.133	0.1885	0.06909
		4.89696e-07	0.13165	0.18976	0.06834
		4.87781e-07	0.13031	0.19106	0.06762
		4.85881e-07	0.12895	0.19234	0.06693
		4.83996e-07	0.1276	0.19352	0.06627
		4.82126e-07	0.12624	0.19456	0.06559
		4.80269e-07	0.12489	0.19545	0.06485
		4.78428e-07	0.12353	0.19624	0.06403
		4.766e-07	0.12218	0.19702	0.06315
		4.74786e-07	0.12082	0.19784	0.06226
		4.72986e-07	0.11947	0.19873	0.0614
		4.71199e-07	0.11812	0.19967	0.06059
		4.69426e-07	0.11678	0.20058	0.05984
		4.67666e-07	0.11543	0.20139	0.05909
		4.6592e-07	0.11408	0.20208	0.05832
		4.64186e-07	0.11274	0.20266	0.0575
		4.62465e-07	0.11139	0.20321	0.05664
		4.60757e-07	0.11004	0.2038	0.05576
		4.59062e-07	0.10869	0.20448	0.05492
		4.57379e-07	0.10733	0.20523	0.05412
		4.55708e-07	0.10597	0.20601	0.05339
		4.54049e-07	0.10461	0.20674	0.05269
		4.52403e-07	0.10323	0.20737	0.05198
		4.50768e-07	0.10186	0.2079	0.05124
		4.49145e-07	0.10048	0.20835	0.05045
		4.47534e-07	0.09909	0.20881	0.04964
		4.45934e-07	0.0977	0.20933	0.04884
		4.44346e-07	0.09631	0.20993	0.04809
		4.42768e-07	0.09492	0.2106	0.04738
		4.41202e-07	0.09353	0.21125	0.04672
		4.39648e-07	0.09214	0.21183	0.04605
		4.38104e-07	0.09075	0.2123	0.04536
		4.3657e-07	0.08937	0.21268	0.04462
		4.35048e-07	0.08799	0.21302	0.04385
		4.33536e-07	0.08662	0.2134	0.04308
		4.32035e-07	0.08526	0.21386	0.04234
		4.30544e-07	0.08391	0.2144	0.04164
		4.29063e-07	0.08257	0.21498	0.04098
		4.27592e-07	0.08124	0.21554	0.04034
		4.26132e-07	0.07991	0.21601	0.03969
		4.24681e-07	0.0786	0.2164	0.039
		4.2324e-07	0.0773	0.21673	0.03828
		4.21809e-07	0.07601	0.21708	0.03755
		4.20388e-07	0.07472	0.21751	0.03684
		4.18976e-07	0.07344	0.21804	0.03618
		4.17573e-07	0.07217	0.21866	0.03556
		4.1618e-07	0.07091	0.2193	0.03497
		4.14796e-07	0.06964	0.2199	0.03438
		4.13422e-07	0.06838	0.22042	0.03377
		4.12056e-07	0.06712	0.22088	0.03313
		4.107e-07	0.06587	0.22131	0.03248
		4.09352e-07	0.06461	0.2218	0.03183
		4.08013e-07	0.06335	0.22238	0.03122
		4.06683e-07	0.0621	0.22305	0.03065
		4.05361e-07	0.06085	0.22377	0.03011
		4.04049e-07	0.0596	0.22447	0.02957
		4.02744e-07	0.05836	0.22509	0.02902
		4.01448e-07	0.05713	0.22563	0.02844
		4.0016e-07	0.0559	0.2261	0.02783
		3.98881e-07	0.05468	0.22656	0.02722
		3.9761e-07	0.05347	0.22708	0.02662
		3.96346e-07	0.05228	0.22767	0.02605
		3.95091e-07	0.0511	0.22831	0.0255
		3.93844e-07	0.04994	0.22897	0.02497
		3.92604e-07	0.0488	0.22957	0.02442
		3.91373e-07	0.04767	0.23007	0.02385
		3.90149e-07	0.04657	0.23048	0.02325
		3.88932e-07	0.04549	0.23085	0.02264
		3.87723e-07	0.04443	0.23124	0.02203
		3.86522e-07	0.0434	0.2317	0.02145
		3.85328e-07	0.04238	0.23224	0.0209
		3.84142e-07	0.04138	0.23283	0.02037
		3.82962e-07	0.04041	0.23341	0.01985
		3.8179e-07	0.03945	0.23393	0.01931
		3.80625e-07	0.03851	0.23438	0.01876
		3.79468e-07	0.03758	0.23478	0.0182
		3.78317e-07	0.03667	0.23517	0.01764
		3.77173e-07	0.03578	0.23563	0.01711
		3.76036e-07	0.03489	0.23618	0.01661
		3.74906e-07	0.03402	0.23681	0.01614
		3.73783e-07	0.03316	0.23749	0.01568
		3.72666e-07	0.03231	0.23813	0.01522
		3.71556e-07	0.03147	0.23872	0.01476
		3.70453e-07	0.03064	0.23923	0.01428
		3.69356e-07	0.02982	0.2397	0.0138
		3.68266e-07	0.02902	0.24018	0.01334
		3.67182e-07	0.02823	0.24073	0.0129
		3.66104e-07	0.02746	0.24136	0.01248
		3.65033e-07	0.0267	0.24203	0.01208
		3.63968e-07	0.02596	0.24269	0.01168
		3.62909e-07	0.02525	0.24328	0.01127
		3.61856e-07	0.02456	0.24377	0.01085
		3.6081e-07	0.02389	0.24418	0.01042
		3.59769e-07	0.02324	0.24455	0.01
		3.58735e-07	0.02263	0.24493	0.00959
		3.57706e-07	0.02204	0.24537	0.0092
		3.56683e-07	0.02147	0.24586	0.00882
		3.55666e-07	0.02094	0.24637	0.00846
		3.54655e-07	0.02043	0.24683	0.0081
		3.5365e-07	0.01995	0.24722	0.00774
		3.5265e-07	0.0195	0.24751	0.00737
		3.51656e-07	0.01907	0.24775	0.007
		3.50668e-07	0.01866	0.24798	0.00665
		3.49685e-07	0.01828	0.24827	0.00632
		3.48707e-07	0.01792	0.24865	0.00602
		3.47735e-07	0.01757	0.24909	0.00574
		3.46769e-07	0.01725	0.24955	0.00547
		3.45807e-07	0.01694	0.24998	0.00521
		3.44851e-07	0.01665	0.25035	0.00495
		3.43901e-07	0.01637	0.25066	0.0047
		3.42955e-07	0.01611	0.25096	0.00446
		3.42015e-07	0.01587	0.2513	0.00424
		3.4108e-07	0.01564	0.25172	0.00404
		3.4015e-07	0.01543	0.25223	0.00386
		3.39225e-07	0.01524	0.25279	0.0037
		3.38305e-07	0.01507	0.25335	0.00354
		3.3739e-07	0.01492	0.25385	0.00339
		3.3648e-07	0.0148	0.25428	0.00324
		3.35575e-07	0.01469	0.25464	0.0031
		3.34675e-07	0.01462	0.25498	0.00296
		3.33779e-07	0.01457	0.25536	0.00284
		3.32889e-07	0.01455	0.25578	0.00273
		3.32003e-07	0.01456	0.25626	0.00264
		3.31121e-07	0.0146	0.25673	0.00256
		3.30245e-07	0.01466	0.25715	0.00249
		3.29373e-07	0.01476	0.25748	0.00243
		3.28506e-07	0.01489	0.2577	0.00236
		3.27643e-07	0.01504	0.25785	0.00231
		3.26785e-07	0.01522	0.25799	0.00227
		3.25931e-07	0.01542	0.25817	0.00224
		3.25081e-07	0.01565	0.2584	0.00224
		3.24237e-07	0.01589	0.25868	0.00226
		3.23396e-07	0.01616	0.25894	0.00229
		3.2256e-07	0.01644	0.25915	0.00234
		3.21728e-07	0.01674	0.25928	0.00241
		3.209e-07	0.01705	0.25936	0.00248
		3.20077e-07	0.01737	0.25942	0.00257
		3.19258e-07	0.0177	0.25952	0.00267
		3.18443e-07	0.01805	0.25971	0.00279
		3.17632e-07	0.0184	0.25998	0.00293
		3.16825e-07	0.01877	0.26032	0.00309
		3.16023e-07	0.01915	0.26066	0.00327
		3.15224e-07	0.01955	0.26096	0.00346
		3.1443e-07	0.01996	0.26121	0.00366
		3.13639e-07	0.02038	0.26143	0.00386
		3.12853e-07	0.02083	0.26166	0.00406
		3.1207e-07	0.02129	0.26195	0.00427
		3.11291e-07	0.02178	0.26232	0.00449
		3.10516e-07	0.02229	0.26276	0.00474
		3.09745e-07	0.02283	0.26321	0.00499
		3.08978e-07	0.0234	0.26362	0.00527
		3.08215e-07	0.02399	0.26395	0.00554
		3.07455e-07	0.02461	0.26419	0.00582
		3.06699e-07	0.02525	0.26437	0.0061
		3.05947e-07	0.02592	0.26454	0.00639
		3.05199e-07	0.02662	0.26474	0.00669
		3.04454e-07	0.02734	0.26497	0.00701
		3.03713e-07	0.02808	0.26523	0.00736
		3.02975e-07	0.02883	0.26545	0.00773
		3.02241e-07	0.0296	0.26559	0.00813
		3.01511e-07	0.03038	0.26563	0.00854
		3.00784e-07	0.03117	0.26558	0.00895
		3.0006e-07	0.03197	0.2655	0.00938
		2.9934e-07	0.03277	0.26543	0.00982
		2.98624e-07	0.03357	0.26542	0.01028
		2.9791e-07	0.03438	0.26547	0.01077
		2.97201e-07	0.03518	0.26556	0.0113
		2.96494e-07	0.03598	0.26564	0.01185
		2.95791e-07	0.03679	0.26568	0.01242
		2.95092e-07	0.03759	0.26567	0.01298
		2.94395e-07	0.0384	0.26564	0.01355
		2.93702e-07	0.03921	0.26564	0.01411
		2.93012e-07	0.04003	0.26571	0.01468
		2.92326e-07	0.04086	0.26587	0.01527
		2.91642e-07	0.0417	0.26613	0.01588
		2.90962e-07	0.04256	0.26643	0.01651
		2.90285e-07	0.04343	0.26672	0.01714
		2.89611e-07	0.04433	0.26697	0.01777
		2.8894e-07	0.04525	0.26716	0.01839
		2.88273e-07	0.0462	0.26733	0.01899
		2.87608e-07	0.04717	0.26752	0.01959
		2.86947e-07	0.04816	0.26776	0.0202
		2.86288e-07	0.04919	0.26806	0.02083
		2.85633e-07	0.05023	0.26838	0.02149
		2.8498e-07	0.0513	0.26867	0.02218
		2.8433e-07	0.05238	0.26889	0.02288
		2.83684e-07	0.05348	0.26901	0.02357
		2.8304e-07	0.0546	0.26903	0.02427
		2.824e-07	0.05572	0.26899	0.02497
		2.81762e-07	0.05684	0.26894	0.02569
		2.81127e-07	0.05796	0.26891	0.02644
		2.80495e-07	0.05907	0.26891	0.02724
		2.79865e-07	0.06018	0.26892	0.02809
		2.79239e-07	0.06128	0.26888	0.02896
		2.78615e-07	0.06236	0.26876	0.02986
		2.77994e-07	0.06342	0.26857	0.03075
		2.77376e-07	0.06447	0.26832	0.03165
		2.76761e-07	0.0655	0.26807	0.03255
		2.76148e-07	0.06652	0.26787	0.03347
		2.75538e-07	0.06752	0.26776	0.03442
		2.74931e-07	0.06852	0.26772	0.03541
		2.74327e-07	0.06951	0.26774	0.03642
		2.73725e-07	0.07049	0.26777	0.03743
		2.73125e-07	0.07149	0.26776	0.03843
		2.72529e-07	0.07249	0.26774	0.0394
		2.71935e-07	0.0735	0.26771	0.04034
		2.71343e-07	0.07453	0.26774	0.04127
		2.70754e-07	0.07558	0.26785	0.04221
		2.70168e-07	0.07666	0.26806	0.04316
		2.69584e-07	0.07776	0.26834	0.04414
		2.69003e-07	0.07889	0.26865	0.04512
		2.68424e-07	0.08006	0.26891	0.04609
		2.67848e-07	0.08125	0.26911	0.04703
		2.67274e-07	0.08246	0.26923	0.04795
		2.66702e-07	0.0837	0.26932	0.04886
		2.66133e-07	0.08496	0.2694	0.04978
		2.65567e-07	0.08623	0.26951	0.05074
		2.65003e-07	0.08752	0.26964	0.05175
		2.64441e-07	0.0888	0.26977	0.0528
		2.63882e-07	0.09008	0.26983	0.05388
		2.63325e-07	0.09136	0.2698	0.05497
		2.6277e-07	0.09261	0.26965	0.05606
		2.62218e-07	0.09385	0.26941	0.05715
		2.61668e-07	0.09507	0.26911	0.05827
		2.6112e-07	0.09625	0.26882	0.05944
		2.60574e-07	0.0974	0.26856	0.06066
		2.60031e-07	0.09853	0.26835	0.06194
		2.5949e-07	0.09962	0.26815	0.06326
		2.58952e-07	0.10069	0.26793	0.06459
		2.58415e-07	0.10172	0.26766	0.06591
		2.57881e-07	0.10274	0.26734	0.0672
		2.57349e-07	0.10374	0.26701	0.06848
		2.56819e-07	0.10473	0.26673	0.06976
		2.56292e-07	0.10572	0.26653	0.07105
		2.55766e-07	0.10671	0.26644	0.07237
		2.55243e-07	0.10772	0.26646	0.07371
		2.54722e-07	0.10874	0.26655	0.07502
		2.54203e-07	0.10978	0.26664	0.0763
		2.53686e-07	0.11085	0.26672	0.07752
		2.53171e-07	0.11195	0.26677	0.07868
		2.52658e-07	0.11309	0.26682	0.07982
		2.52148e-07	0.11426	0.26692	0.08095
		2.51639e-07	0.11547	0.26708	0.08211
		2.51132e-07	0.11671	0.26732	0.08329
		2.50628e-07	0.11798	0.26759	0.08449
		2.50125e-07	0.11927	0.26784	0.08568
		2.49625e-07	0.12058	0.26802	0.08685
		2.49126e-07	0.1219	0.26808	0.088
		2.4863e-07	0.12322	0.26805	0.08914
		2.48135e-07	0.12454	0.26794	0.09031
		2.47643e-07	0.12584	0.26781	0.09155
		2.47152e-07	0.12712	0.26768	0.09286
		2.46663e-07	0.12836	0.26756	0.09424
		2.46177e-07	0.12958	0.26742	0.09567
		2.45692e-07	0.13075	0.26721	0.09712
		2.45209e-07	0.13187	0.26691	0.09856
		2.44728e-07	0.13296	0.2665	0.10001
		2.44249e-07	0.13399	0.26602	0.10147
		2.43771e-07	0.13499	0.26552	0.10298
		2.43296e-07	0.13595	0.26505	0.10455
		2.42822e-07	0.13687	0.26467	0.10617
		2.42351e-07	0.13777	0.26436	0.10782
		2.41881e-07	0.13865	0.26412	0.10946
		2.41413e-07	0.13952	0.26389	0.11106
		2.40946e-07	0.1404	0.26365	0.11259
		2.40482e-07	0.14129	0.26341	0.11406
		2.40019e-07	0.14219	0.26318	0.11551
		2.39558e-07	0.14313	0.26301	0.11694
		2.39099e-07	0.1441	0.26296	0.11839
		2.38642e-07	0.14512	0.26303	0.11983
		2.38186e-07	0.14618	0.26322	0.12125
		2.37732e-07	0.14729	0.26345	0.12261
		2.3728e-07	0.14844	0.26369	0.12389
		2.3683e-07	0.14964	0.26388	0.1251
		2.36381e-07	0.15088	0.26401	0.12627
		2.35934e-07	0.15216	0.2641	0.12744
		2.35488e-07	0.15346	0.26419	0.12865
		2.35045e-07	0.15478	0.2643	0.12992
		2.34603e-07	0.1561	0.26444	0.13123
		2.34162e-07	0.15741	0.26459	0.13257
		2.33724e-07	0.15871	0.26467	0.13391
		2.33287e-07	0.15998	0.26464	0.13524
		2.32851e-07	0.16121	0.26447	0.13657
		2.32417e-07	0.1624	0.26417	0.13795
		2.31985e-07	0.16352	0.26378	0.13941
		2.31555e-07	0.16459	0.26335	0.14097
		2.31126e-07	0.1656	0.26294	0.14264
		2.30698e-07	0.16654	0.26255	0.14437
		2.30272e-07	0.16742	0.26217	0.14612
		2.29848e-07	0.16825	0.26177	0.14785
		2.29425e-07	0.16902	0.26131	0.14955
		2.29004e-07	0.16976	0.26079	0.15123
		2.28585e-07	0.17047	0.26024	0.15292
		2.28166e-07	0.17116	0.25972	0.15465
		2.2775e-07	0.17185	0.25928	0.15642
		2.27335e-07	0.17255	0.25898	0.15819
		2.26921e-07	0.17327	0.25881	0.15992
		2.26509e-07	0.17403	0.25875	0.16157
		2.26099e-07	0.17483	0.25875	0.16309
		2.2569e-07	0.17568	0.25877	0.16451
		2.25282e-07	0.1766	0.25878	0.16586
		2.24876e-07	0.17757	0.2588	0.16717
		2.24471e-07	0.17862	0.25887	0.16848
		2.24068e-07	0.17972	0.25903	0.1698
		2.23667e-07	0.18089	0.25929	0.17111
		2.23266e-07	0.1821	0.25962	0.17237
		2.22867e-07	0.18335	0.25998	0.17355
		2.2247e-07	0.18464	0.2603	0.17467
		2.22074e-07	0.18593	0.2605	0.17575
		2.21679e-07	0.18723	0.26058	0.17685
		2.21286e-07	0.18851	0.26056	0.17803
		2.20894e-07	0.18977	0.26047	0.17932
		2.20504e-07	0.19098	0.26036	0.18071
		2.20115e-07	0.19213	0.26024	0.18217
		2.19727e-07	0.19322	0.26011	0.18367
		2.19341e-07	0.19424	0.25991	0.18516
		2.18956e-07	0.19517	0.25961	0.18666
		2.18572e-07	0.19603	0.25916	0.18821
		2.1819e-07	0.19682	0.25859	0.18983
		2.17809e-07	0.19753	0.25795	0.19157
		2.17429e-07	0.19817	0.2573	0.19341
		2.17051e-07	0.19877	0.25672	0.19532
		2.16674e-07	0.19932	0.25624	0.19724
		2.16298e-07	0.19985	0.25584	0.19909
		2.15924e-07	0.20037	0.2555	0.20085
		2.15551e-07	0.2009	0.25518	0.20253
		2.15179e-07	0.20146	0.25485	0.20415
		2.14808e-07	0.20205	0.25453	0.20575
		2.14439e-07	0.2027	0.25427	0.20735
		2.14071e-07	0.20342	0.25413	0.20894
		2.13704e-07	0.20422	0.25415	0.21047
		2.13339e-07	0.20509	0.25434	0.21189
		2.12975e-07	0.20605	0.25466	0.21314
		2.12612e-07	0.20709	0.25504	0.21424
		2.1225e-07	0.2082	0.25541	0.21524
		2.1189e-07	0.20938	0.25573	0.21618
		2.1153e-07	0.21061	0.25599	0.21715
		2.11172e-07	0.21189	0.25622	0.21817
		2.10815e-07	0.21318	0.25647	0.21923
		2.1046e-07	0.21448	0.25675	0.2203
		2.10105e-07	0.21576	0.25706	0.22134
		2.09752e-07	0.21702	0.25734	0.22233
		2.094e-07	0.21822	0.25753	0.22331
		2.09049e-07	0.21935	0.25756	0.22433
		2.08699e-07	0.2204	0.25741	0.22547
		2.08351e-07	0.22137	0.25708	0.22678
		2.08003e-07	0.22224	0.25665	0.22826
		2.07657e-07	0.22301	0.25619	0.22986
		2.07312e-07	0.22368	0.25574	0.23152
		2.06968e-07	0.22427	0.25533	0.23318
		2.06625e-07	0.22477	0.25491	0.23482
		2.06284e-07	0.22522	0.25446	0.23644
		2.05943e-07	0.22561	0.25393	0.2381
		2.05604e-07	0.22597	0.25333	0.23983
		2.05265e-07	0.22633	0.2527	0.24165
		2.04928e-07	0.2267	0.25214	0.24351
		2.04592e-07	0.2271	0.2517	0.24535
		2.04257e-07	0.22756	0.25146	0.24707
		2.03923e-07	0.2281	0.2514	0.24861
		2.0359e-07	0.22872	0.25149	0.24996
		2.03259e-07	0.22944	0.25165	0.25117
		2.02928e-07	0.23026	0.25184	0.2523
		2.02598e-07	0.2312	0.25203	0.2534
		2.0227e-07	0.23224	0.25225	0.25449
		2.01943e-07	0.23338	0.25254	0.25554
		2.01616e-07	0.23461	0.25295	0.25649
		2.01291e-07	0.23592	0.25349	0.25729
		2.00967e-07	0.23728	0.25414	0.25793
		2.00643e-07	0.23867	0.2548	0.25844
		2.00321e-07	0.24007	0.25539	0.25892
		2e-07	0.24146	0.25583	0.25947

## Sheet: Figure 2e
	Wavelength (nm)	R (%)
	1000	15.175
	999	15.1218
	998	15.0669
	997	15.0128
	996	14.9595
	995	14.9044
	994	14.852
	993	14.798
	992	14.744
	991	14.689
	990	14.6331
	989	14.5779
	988	14.5235
	987	14.4676
	986	14.4149
	985	14.3592
	984	14.3055
	983	14.2505
	982	14.1975
	981	14.1385
	980	14.0843
	979	14.0294
	978	13.9731
	977	13.9214
	976	13.8652
	975	13.8098
	974	13.7524
	973	13.6981
	972	13.6413
	971	13.5857
	970	13.5295
	969	13.4735
	968	13.4178
	967	13.3622
	966	13.3085
	965	13.2493
	964	13.1942
	963	13.1375
	962	13.0804
	961	13.0225
	960	12.967
	959	12.9118
	958	12.8531
	957	12.7975
	956	12.7398
	955	12.6836
	954	12.6251
	953	12.57
	952	12.5116
	951	12.4531
	950	12.3961
	949	12.3379
	948	12.2806
	947	12.2226
	946	12.1677
	945	12.1092
	944	12.0513
	943	11.9923
	942	11.9337
	941	11.8782
	940	11.8186
	939	11.7611
	938	11.7049
	937	11.6466
	936	11.589
	935	11.531
	934	11.4722
	933	11.4139
	932	11.3541
	931	11.2966
	930	11.238
	929	11.1794
	928	11.1232
	927	11.0643
	926	11.009
	925	10.9497
	924	10.8898
	923	10.8305
	922	10.7734
	921	10.7132
	920	10.6573
	919	10.5975
	918	10.5395
	917	10.4811
	916	10.4219
	915	10.3623
	914	10.3037
	913	10.2448
	912	10.1878
	911	10.1271
	910	10.0686
	909	10.0085
	908	9.95126
	907	9.89204
	906	9.83314
	905	9.77196
	904	9.7146
	903	9.65619
	902	9.59751
	901	9.53858
	900	9.47897
	899	9.41862
	898	9.35873
	897	9.30317
	896	9.24187
	895	9.18444
	894	9.12793
	893	9.06623
	892	9.01001
	891	8.94751
	890	8.89122
	889	8.83195
	888	8.7729
	887	8.71567
	886	8.6561
	885	8.59787
	884	8.54085
	883	8.48127
	882	8.42302
	881	8.36488
	880	8.30682
	879	8.24853
	878	8.19034
	877	8.13017
	876	8.07354
	875	8.013
	874	7.95587
	873	7.89741
	872	7.8389
	871	7.78189
	870	7.72786
	869	7.66761
	868	7.6086
	867	7.54694
	866	7.49037
	865	7.43406
	864	7.37653
	863	7.31939
	862	7.26311
	861	7.20376
	860	7.14785
	859	7.09153
	858	7.0333
	857	6.97527
	856	6.91962
	855	6.86239
	854	6.80939
	853	6.75151
	852	6.69705
	851	6.63969
	850	6.58105
	849	6.52937
	848	6.47237
	847	6.42071
	846	6.36367
	845	6.30717
	844	6.25259
	843	6.20104
	842	6.14516
	841	6.08786
	840	6.0346
	839	5.98179
	838	5.92935
	837	5.87485
	836	5.81868
	835	5.7677
	834	5.7187
	833	5.66314
	832	5.60923
	831	5.55775
	830	5.505
	829	5.45147
	828	5.40105
	827	5.35033
	826	5.29953
	825	5.24845
	824	5.1966
	823	5.14571
	822	5.09427
	821	5.04574
	820	4.99393
	819	4.94869
	818	4.89827
	817	4.8468
	816	4.79074
	815	4.7546
	814	4.7012
	813	4.65745
	812	4.60921
	811	4.56051
	810	4.51685
	809	4.46794
	808	4.42329
	807	4.37364
	806	4.32738
	805	4.28322
	804	4.24181
	803	4.19929
	802	4.15539
	801	4.10776
	800	4.07008
	799	4.02476
	798	3.98347
	797	3.94115
	796	3.90052
	795	3.85733
	794	3.81766
	793	3.77846
	792	3.73922
	791	3.69695
	790	3.6572
	789	3.61621
	788	3.58394
	787	3.54307
	786	3.50508
	785	3.46681
	784	3.42796
	783	3.39411
	782	3.36121
	781	3.32746
	780	3.28975
	779	3.25814
	778	3.22201
	777	3.18967
	776	3.15593
	775	3.12668
	774	3.0944
	773	3.06164
	772	3.03212
	771	3.00323
	770	2.97228
	769	2.94349
	768	2.91355
	767	2.8897
	766	2.86082
	765	2.83605
	764	2.81048
	763	2.78626
	762	2.75748
	761	2.73531
	760	2.71093
	759	2.68777
	758	2.6664
	757	2.64554
	756	2.62342
	755	2.60588
	754	2.5841
	753	2.56644
	752	2.54872
	751	2.53045
	750	2.51526
	749	2.49708
	748	2.48233
	747	2.4683
	746	2.45213
	745	2.43786
	744	2.42532
	743	2.41235
	742	2.40163
	741	2.39245
	740	2.38287
	739	2.37143
	738	2.36264
	737	2.35688
	736	2.34878
	735	2.34256
	734	2.33771
	733	2.33424
	732	2.32961
	731	2.3263
	730	2.3281
	729	2.32094
	728	2.32114
	727	2.32034
	726	2.32427
	725	2.32702
	724	2.32999
	723	2.33194
	722	2.3362
	721	2.34135
	720	2.34516
	719	2.31489
	718	2.33904
	717	2.30963
	716	2.33555
	715	2.41164
	714	2.36533
	713	2.35704
	712	2.40754
	711	2.39285
	710	2.40102
	709	2.46977
	708	2.48019
	707	2.43978
	706	2.44046
	705	2.51646
	704	2.55177
	703	2.52215
	702	2.56843
	701	2.59112
	700	2.59405
	699	2.64589
	698	2.64601
	697	2.69322
	696	2.69699
	695	2.74479
	694	2.80176
	693	2.82197
	692	2.83792
	691	2.86576
	690	2.92295
	689	2.93868
	688	2.97965
	687	3.0248
	686	3.07015
	685	3.09552
	684	3.13679
	683	3.13255
	682	3.22405
	681	3.24976
	680	3.32228
	679	3.31773
	678	3.37194
	677	3.44029
	676	3.45856
	675	3.51011
	674	3.55691
	673	3.63112
	672	3.69101
	671	3.70918
	670	3.76133
	669	3.82647
	668	3.90143
	667	3.94268
	666	3.99797
	665	4.06332
	664	4.0865
	663	4.15873
	662	4.22774
	661	4.26681
	660	4.32276
	659	4.39192
	658	4.47398
	657	4.51056
	656	4.59498
	655	4.63573
	654	4.70431
	653	4.76874
	652	4.8535
	651	4.91198
	650	4.9983
	649	5.04138
	648	5.10074
	647	5.17035
	646	5.23782
	645	5.28515
	644	5.37753
	643	5.45164
	642	5.57441
	641	5.60305
	640	5.65602
	639	5.73341
	638	5.8215
	637	5.87598
	636	5.97814
	635	6.03813
	634	6.13711
	633	6.19646
	632	6.23729
	631	6.31611
	630	6.41168
	629	6.47061
	628	6.5353
	627	6.64974
	626	6.7208
	625	6.77241
	624	6.86655
	623	6.94229
	622	6.99278
	621	7.08151
	620	7.1703
	619	7.23696
	618	7.31333
	617	7.35491
	616	7.44674
	615	7.5614
	614	7.59917
	613	7.70211
	612	7.75267
	611	7.8411
	610	7.87389
	609	7.97919
	608	8.05127
	607	8.11671
	606	8.16911
	605	8.23487
	604	8.32627
	603	8.37154
	602	8.4306
	601	8.53303
	600	8.58017
	599	8.6526
	598	8.71775
	597	8.79138
	596	8.84095
	595	8.90236
	594	8.95723
	593	9.01329
	592	9.06784
	591	9.14435
	590	9.2037
	589	9.2397
	588	9.29559
	587	9.34728
	586	9.37815
	585	9.43695
	584	9.46539
	583	9.5207
	582	9.57693
	581	9.63471
	580	9.67614
	579	9.73004
	578	9.77416
	577	9.80426
	576	9.84254
	575	9.88792
	574	9.91125
	573	9.93803
	572	9.98144
	571	9.99626
	570	10.0722
	569	10.0523
	568	10.0846
	567	10.0794
	566	10.1237
	565	10.1364
	564	10.1616
	563	10.1668
	562	10.1958
	561	10.2298
	560	10.199
	559	10.2424
	558	10.2482
	557	10.2581
	556	10.2442
	555	10.2451
	554	10.239
	553	10.2503
	552	10.2291
	551	10.2195
	550	10.2287
	549	10.1968
	548	10.1849
	547	10.1799
	546	10.1639
	545	10.122
	544	10.1313
	543	10.0569
	542	10.0566
	541	10.0306
	540	9.96286
	539	9.95186
	538	9.92156
	537	9.90566
	536	9.81788
	535	9.79675
	534	9.74362
	533	9.69293
	532	9.66737
	531	9.59793
	530	9.53441
	529	9.47735
	528	9.43023
	527	9.35964
	526	9.2769
	525	9.21662
	524	9.14773
	523	9.08289
	522	9.03928
	521	8.93643
	520	8.85963
	519	8.80862
	518	8.70572
	517	8.60884
	516	8.52703
	515	8.42852
	514	8.32083
	513	8.27495
	512	8.19873
	511	8.07527
	510	7.97265
	509	7.87538
	508	7.73916
	507	7.67014
	506	7.57589
	505	7.47673
	504	7.35724
	503	7.29232
	502	7.1471
	501	7.05112
	500	6.93272
	499	6.76959
	498	6.69121
	497	6.58813
	496	6.50206
	495	6.36223
	494	6.22592
	493	6.09827
	492	6.01198
	491	5.89753
	490	5.74144
	489	5.70468
	488	5.55423
	487	5.46259
	486	5.34641
	485	5.17143
	484	5.11996
	483	4.97944
	482	4.85081
	481	4.75536
	480	4.63557
	479	4.54449
	478	4.38981
	477	4.28962
	476	4.17732
	475	4.09822
	474	3.96028
	473	3.84107
	472	3.78654
	471	3.67291
	470	3.57264
	469	3.43431
	468	3.33585
	467	3.23273
	466	3.11151
	465	3.08453
	464	2.99328
	463	2.88407
	462	2.78496
	461	2.72428
	460	2.65583
	459	2.57961
	458	2.53388
	457	2.39063
	456	2.37299
	455	2.23465
	454	2.23446
	453	2.16942
	452	2.0899
	451	2.02907
	450	1.95404
	449	1.94416
	448	1.8922
	447	1.85896
	446	1.75907
	445	1.74571
	444	1.75931
	443	1.692
	442	1.59023
	441	1.57501
	440	1.6258
	439	1.63236
	438	1.54121
	437	1.48503
	436	1.48567
	435	1.5129
	434	1.48671
	433	1.39961
	432	1.50819
	431	1.3705
	430	1.42326
	429	1.56376
	428	1.4773
	427	1.44032
	426	1.46784
	425	1.42293
	424	1.518
	423	1.54848
	422	1.56743
	421	1.52132
	420	1.5187
	419	1.5248
	418	1.61274
	417	1.63297
	416	1.54832
	415	1.74461
	414	1.67319
	413	1.77488
	412	1.72204
	411	1.68933
	410	1.81819
	409	1.95983
	408	2.03549
	407	2.05264
	406	2.17753
	405	2.12016
	404	2.1235
	403	2.14832
	402	2.45434
	401	2.18145
	400	2.41426
	399	2.27495
	398	2.36496
	397	2.53277
	396	2.72685
	395	2.57918
	394	2.85656
	393	2.84906
	392	2.72485
	391	2.9125
	390	2.86656
	389	3.19821
	388	3.13249
	387	3.00228
	386	3.1292
	385	3.38826
	384	3.09369
	383	3.61048
	382	3.65565
	381	3.60937
	380	3.69419
	379	3.80248
	378	4.04069
	377	4.1051
	376	3.95274
	375	4.10316
	374	4.08163
	373	4.46249
	372	4.45974
	371	4.3936
	370	4.5456
	369	4.49106
	368	4.59863
	367	4.42782
	366	4.73591
	365	4.68799
	364	5.06074
	363	5.294
	362	5.08375
	361	4.86374
	360	6.12749
	359	5.57896
	358	6.64763
	357	5.80422
	356	5.87377
	355	6.48008
	354	5.77436
	353	6.11626
	352	6.28522
	351	6.98028
	350	6.54752
	349	7.49007
	348	7.74719
	347	6.74381
	346	8.22363
	345	6.87251
	344	7.4595
	343	8.38736
	342	8.03784
	341	8.26188
	340	7.79774
	339	8.66176
	338	8.15972
	337	8.78078
	336	8.46721
	335	9.39701
	334	8.93876
	333	9.47306
	332	9.21794
	331	9.94202
	330	10.2003
	329	9.80019
	328	10.1807
	327	10.2222
	326	11.7518
	325	10.0837
	324	10.3258
	323	11.2018
	322	10.0998
	321	11.4485
	320	11.3461
	319	11.7971
	318	12.5449
	317	12.4812
	316	10.9876
	315	13.1263
	314	13.7613
	313	13.6793
	312	12.8076
	311	13.3028
	310	13.9806
	309	12.7343
	308	14.0414
	307	13.7794
	306	15.29
	305	14.6938
	304	15.393
	303	16.2018
	302	15.9708
	301	15.7011
	300	15.793

## Sheet: Figure 3d
		R (%)
	wavelength (nm)	swatch 1	swatch 2	swatch 3	swatch 4	swatch 5
	1000	37.5694	18.9491	47.666	44.4059	17.8867
	999	37.5116	18.9073	47.6199	44.3549	17.8514
	998	37.4537	18.865	47.5657	44.301	17.8146
	997	37.393	18.822	47.5206	44.247	17.7794
	996	37.3416	18.7819	47.4695	44.1923	17.7422
	995	37.2836	18.7422	47.4275	44.1391	17.7073
	994	37.2287	18.7005	47.3792	44.0881	17.67
	993	37.1769	18.6623	47.3349	44.0352	17.6303
	992	37.1225	18.6225	47.2821	43.9867	17.5939
	991	37.0702	18.5833	47.2353	43.9348	17.5549
	990	37.007	18.5395	47.1841	43.8788	17.5179
	989	36.9496	18.4983	47.1328	43.8245	17.4807
	988	36.889	18.4562	47.0825	43.7699	17.4444
	987	36.8302	18.4132	47.03	43.7169	17.4105
	986	36.7734	18.3728	46.985	43.6601	17.3691
	985	36.7216	18.3318	46.938	43.6075	17.3331
	984	36.6646	18.2925	46.8847	43.5518	17.2953
	983	36.6111	18.2536	46.8412	43.5046	17.257
	982	36.5568	18.2123	46.7946	43.4507	17.2191
	981	36.4935	18.169	46.7374	43.3936	17.1813
	980	36.4339	18.1276	46.687	43.3426	17.1439
	979	36.3791	18.0857	46.6394	43.2869	17.1059
	978	36.3157	18.0443	46.5931	43.232	17.0704
	977	36.2624	18.0021	46.5444	43.1789	17.0302
	976	36.2038	17.9636	46.4946	43.1281	16.9938
	975	36.1476	17.9209	46.4408	43.064	16.9543
	974	36.0972	17.8836	46.3993	43.0192	16.9158
	973	36.0315	17.8408	46.3452	42.96	16.8763
	972	35.9777	17.7978	46.2933	42.9024	16.8387
	971	35.9135	17.7563	46.2381	42.8484	16.801
	970	35.8541	17.713	46.1854	42.7933	16.7631
	969	35.7956	17.6721	46.1419	42.7396	16.7268
	968	35.7348	17.6287	46.0899	42.6824	16.6851
	967	35.6812	17.5889	46.0398	42.6289	16.6479
	966	35.619	17.5462	45.9877	42.5696	16.6078
	965	35.5658	17.5069	45.9398	42.5185	16.5687
	964	35.5045	17.4658	45.8883	42.4577	16.532
	963	35.4476	17.4256	45.8383	42.4046	16.4912
	962	35.3857	17.3822	45.7829	42.349	16.4512
	961	35.3214	17.3402	45.7323	42.2954	16.414
	960	35.2636	17.2972	45.684	42.2356	16.3728
	959	35.2015	17.2554	45.6292	42.1752	16.3349
	958	35.1448	17.213	45.5816	42.1225	16.2972
	957	35.0774	17.171	45.5301	42.0607	16.257
	956	35.0216	17.1307	45.4787	42.0096	16.2171
	955	34.9683	17.0884	45.4273	41.9526	16.1765
	954	34.9055	17.0489	45.3748	41.8964	16.1374
	953	34.8408	17.002	45.319	41.8354	16.0973
	952	34.7788	16.9612	45.2696	41.7795	16.0571
	951	34.7194	16.9179	45.2184	41.7199	16.0177
	950	34.6552	16.8751	45.1611	41.6622	15.9755
	949	34.5943	16.8335	45.1097	41.6064	15.9368
	948	34.5331	16.7915	45.0624	41.5464	15.8965
	947	34.4748	16.7512	45.0119	41.4889	15.856
	946	34.4122	16.7077	44.9563	41.429	15.8171
	945	34.3535	16.6669	44.907	41.3756	15.7766
	944	34.2893	16.6237	44.8512	41.3139	15.7374
	943	34.2311	16.5799	44.7952	41.255	15.6972
	942	34.1663	16.5377	44.7455	41.1983	15.656
	941	34.1035	16.4941	44.6901	41.1325	15.615
	940	34.0356	16.4515	44.6394	41.0801	15.5737
	939	33.9741	16.4087	44.5925	41.0219	15.5325
	938	33.9138	16.3681	44.5387	40.9642	15.4923
	937	33.849	16.3253	44.4816	40.9015	15.4518
	936	33.7891	16.2826	44.4321	40.8413	15.4138
	935	33.7266	16.2413	44.3777	40.787	15.3694
	934	33.6647	16.1965	44.321	40.7229	15.3308
	933	33.5991	16.1529	44.2643	40.6626	15.2904
	932	33.5358	16.1119	44.2126	40.6059	15.2478
	931	33.4738	16.068	44.1592	40.5447	15.205
	930	33.4085	16.024	44.1061	40.4826	15.1639
	929	33.3467	15.9844	44.0561	40.4256	15.1213
	928	33.2848	15.9415	44.0059	40.3681	15.0825
	927	33.2183	15.8964	43.9469	40.3039	15.0407
	926	33.1529	15.8552	43.8947	40.2448	15.0008
	925	33.0912	15.8119	43.8471	40.1865	14.9586
	924	33.0213	15.7665	43.7821	40.1239	14.9158
	923	32.9558	15.7234	43.7274	40.0604	14.8727
	922	32.8907	15.6791	43.6727	40.0032	14.832
	921	32.8293	15.6369	43.6247	39.9431	14.7895
	920	32.7617	15.5947	43.5694	39.8804	14.7474
	919	32.6982	15.551	43.5161	39.8191	14.7064
	918	32.6315	15.5075	43.4598	39.7585	14.6621
	917	32.569	15.464	43.4117	39.6941	14.6196
	916	32.4978	15.4207	43.3504	39.6309	14.5809
	915	32.4325	15.3764	43.2942	39.569	14.5377
	914	32.3663	15.3315	43.2406	39.51	14.494
	913	32.2987	15.2876	43.1822	39.4474	14.4503
	912	32.233	15.2434	43.1302	39.3812	14.4058
	911	32.1668	15.1999	43.0791	39.3215	14.3656
	910	32.1048	15.1581	43.024	39.2615	14.3208
	909	32.0317	15.1132	42.9666	39.1957	14.2766
	908	31.9658	15.0702	42.9112	39.1303	14.2347
	907	31.9002	15.0244	42.8537	39.065	14.1905
	906	31.8291	14.9795	42.7943	39.0012	14.1458
	905	31.7623	14.9362	42.7418	38.9411	14.1017
	904	31.6897	14.8901	42.6843	38.8725	14.0579
	903	31.6215	14.8455	42.6284	38.8108	14.0146
	902	31.5535	14.8002	42.5696	38.7475	13.9682
	901	31.4868	14.7557	42.5163	38.6829	13.9286
	900	31.4211	14.7136	42.4584	38.6211	13.8834
	899	31.3526	14.6679	42.402	38.5572	13.8424
	898	31.2811	14.6238	42.3456	38.4896	13.7963
	897	31.2133	14.578	42.2881	38.4234	13.7505
	896	31.1433	14.5329	42.233	38.3611	13.7065
	895	31.0719	14.488	42.1733	38.2933	13.6644
	894	31.0041	14.4444	42.1194	38.2306	13.6204
	893	30.9346	14.3984	42.0618	38.167	13.5749
	892	30.8631	14.3548	42.0052	38.1025	13.5323
	891	30.7952	14.3104	41.9476	38.0355	13.4852
	890	30.7248	14.2668	41.8899	37.9694	13.441
	889	30.655	14.2212	41.8355	37.8982	13.3974
	888	30.5832	14.175	41.7719	37.8388	13.3514
	887	30.5101	14.1286	41.7177	37.7678	13.3074
	886	30.4402	14.0835	41.6571	37.7068	13.2635
	885	30.3693	14.0405	41.6029	37.6424	13.2176
	884	30.2975	13.9919	41.5439	37.5696	13.1708
	883	30.2289	13.9481	41.4888	37.505	13.1285
	882	30.1565	13.9004	41.4265	37.4382	13.0801
	881	30.0847	13.8566	41.3707	37.3698	13.036
	880	30.0115	13.8108	41.3133	37.3023	12.9911
	879	29.9396	13.7641	41.2576	37.2345	12.9451
	878	29.8671	13.7183	41.198	37.1677	12.9018
	877	29.7936	13.6712	41.1384	37.1009	12.8542
	876	29.7182	13.6251	41.0786	37.0284	12.8083
	875	29.648	13.5806	41.0175	36.9616	12.7634
	874	29.5711	13.5316	40.9552	36.893	12.7148
	873	29.4979	13.4878	40.8978	36.8229	12.671
	872	29.4306	13.4428	40.8414	36.7551	12.624
	871	29.3469	13.392	40.7794	36.6841	12.5772
	870	29.28	13.3477	40.7193	36.6182	12.53
	869	29.1992	13.2996	40.6578	36.5459	12.4794
	868	29.1256	13.2544	40.5961	36.4743	12.4348
	867	29.0437	13.2062	40.533	36.397	12.3892
	866	28.9718	13.1591	40.4734	36.3331	12.3402
	865	28.9019	13.1121	40.4197	36.2616	12.2938
	864	28.8221	13.064	40.3525	36.1866	12.2468
	863	28.751	13.0188	40.2965	36.1213	12.2
	862	28.6736	12.9719	40.235	36.0505	12.1551
	861	28.5967	12.9246	40.1716	35.9746	12.1047
	860	28.5176	12.8781	40.11	35.9034	12.0579
	859	28.4438	12.8302	40.0488	35.8309	12.0098
	858	28.3622	12.7818	39.9882	35.758	11.9619
	857	28.2865	12.7326	39.9278	35.6878	11.9136
	856	28.2089	12.6881	39.8651	35.6116	11.8692
	855	28.1309	12.6396	39.801	35.5397	11.8195
	854	28.056	12.5908	39.7414	35.4702	11.7711
	853	27.9798	12.5432	39.6819	35.4008	11.7255
	852	27.8957	12.4957	39.6103	35.3217	11.6786
	851	27.8198	12.449	39.5534	35.251	11.6286
	850	27.7414	12.3998	39.4921	35.1793	11.5822
	849	27.6631	12.3518	39.4274	35.1024	11.5327
	848	27.5829	12.304	39.361	35.0276	11.4872
	847	27.5032	12.256	39.2985	34.9539	11.4397
	846	27.4244	12.2092	39.2423	34.8805	11.3925
	845	27.3456	12.1598	39.1767	34.8057	11.343
	844	27.2704	12.1151	39.1186	34.7382	11.2972
	843	27.1844	12.0658	39.0545	34.6602	11.2489
	842	27.1071	12.0143	38.9878	34.5864	11.1983
	841	27.0223	11.9682	38.924	34.5098	11.1527
	840	26.9424	11.9179	38.8585	34.432	11.1036
	839	26.8616	11.871	38.7962	34.3579	11.0537
	838	26.7774	11.8233	38.7288	34.2775	11.0054
	837	26.6978	11.7752	38.6658	34.2034	10.9572
	836	26.6178	11.723	38.6045	34.1279	10.9085
	835	26.5388	11.6766	38.5423	34.0508	10.8599
	834	26.453	11.6302	38.4778	33.9794	10.8153
	833	26.368	11.578	38.4101	33.8996	10.7623
	832	26.2912	11.5299	38.3488	33.8241	10.7121
	831	26.2054	11.4809	38.2788	33.7427	10.6656
	830	26.1171	11.4307	38.2146	33.6636	10.6172
	829	26.0357	11.3799	38.1473	33.5828	10.5684
	828	25.9517	11.3347	38.0879	33.5074	10.5166
	827	25.8647	11.2814	38.0158	33.4274	10.4712
	826	25.7828	11.2336	37.9467	33.3481	10.4218
	825	25.7026	11.1828	37.8845	33.2719	10.3735
	824	25.6164	11.1343	37.8203	33.1914	10.326
	823	25.5287	11.0836	37.7498	33.1132	10.2709
	822	25.4408	11.0318	37.6801	33.0301	10.2242
	821	25.3536	10.985	37.6172	32.9444	10.1737
	820	25.2638	10.932	37.5438	32.8688	10.1245
	819	25.1807	10.8827	37.4811	32.7874	10.0763
	818	25.0946	10.8309	37.4071	32.7058	10.026
	817	25.0081	10.7868	37.345	32.6276	9.97303
	816	24.9203	10.7332	37.2764	32.5482	9.92895
	815	24.8312	10.6852	37.2103	32.4685	9.87996
	814	24.7462	10.6328	37.141	32.3817	9.82502
	813	24.6538	10.5807	37.0699	32.2998	9.77134
	812	24.5655	10.5267	37.0023	32.218	9.72902
	811	24.4737	10.4788	36.9285	32.1321	9.67639
	810	24.3862	10.4309	36.8682	32.0487	9.63244
	809	24.2946	10.3781	36.7964	31.9674	9.58047
	808	24.2063	10.3281	36.726	31.888	9.52855
	807	24.1184	10.2751	36.6622	31.801	9.48484
	806	24.0269	10.2249	36.5905	31.7242	9.43102
	805	23.9378	10.1782	36.5224	31.6368	9.38249
	804	23.8448	10.1231	36.4539	31.5589	9.33454
	803	23.7559	10.0751	36.3865	31.472	9.28112
	802	23.6577	10.0217	36.3054	31.3821	9.23196
	801	23.57	9.97825	36.2424	31.2993	9.18694
	800	23.4795	9.92066	36.1717	31.2162	9.13976
	799	23.4074	9.87177	36.0936	31.1277	9.093
	798	23.3113	9.82145	36.0268	31.0423	9.04375
	797	23.2206	9.77271	35.9536	30.9528	8.99188
	796	23.1251	9.72079	35.879	30.8647	8.94464
	795	23.0337	9.67168	35.8098	30.7765	8.8973
	794	22.9442	9.62051	35.736	30.6915	8.84608
	793	22.8463	9.56686	35.6677	30.6076	8.7976
	792	22.7576	9.51595	35.5922	30.5222	8.74602
	791	22.6565	9.46486	35.5185	30.431	8.69624
	790	22.5678	9.41112	35.4481	30.3454	8.6476
	789	22.4659	9.3616	35.3719	30.253	8.59742
	788	22.3784	9.3093	35.3019	30.1646	8.54859
	787	22.2843	9.25836	35.2214	30.0731	8.50103
	786	22.1795	9.20616	35.1457	29.9802	8.45355
	785	22.0884	9.15344	35.073	29.8937	8.40408
	784	21.9913	9.10205	35.0013	29.8041	8.35259
	783	21.8946	9.05053	34.9303	29.7152	8.30858
	782	21.7988	8.99673	34.8533	29.6202	8.25811
	781	21.7012	8.94393	34.7811	29.5368	8.20808
	780	21.6044	8.89416	34.7049	29.4443	8.15991
	779	21.5056	8.84443	34.6268	29.3529	8.11218
	778	21.4053	8.7895	34.5505	29.2578	8.06163
	777	21.3076	8.73962	34.476	29.1648	8.01578
	776	21.2088	8.68764	34.3972	29.0712	7.96299
	775	21.1118	8.63153	34.318	28.9814	7.91577
	774	21.0112	8.5827	34.2467	28.8887	7.86862
	773	20.9151	8.52924	34.1699	28.793	7.82183
	772	20.8118	8.47746	34.0873	28.7019	7.77248
	771	20.7143	8.42359	34.0132	28.6081	7.72637
	770	20.6093	8.37166	33.9331	28.5115	7.67594
	769	20.5117	8.31906	33.8537	28.4149	7.62863
	768	20.4133	8.27024	33.7832	28.3242	7.58308
	767	20.3085	8.21385	33.6936	28.2233	7.53437
	766	20.2052	8.16357	33.6189	28.1309	7.48919
	765	20.1082	8.11275	33.5373	28.0319	7.44348
	764	20.0004	8.05846	33.4591	27.9379	7.39435
	763	19.9037	8.00618	33.3814	27.8431	7.34948
	762	19.7998	7.95617	33.3074	27.7481	7.30058
	761	19.6972	7.90232	33.2191	27.6486	7.25844
	760	19.595	7.84942	33.1409	27.5518	7.2125
	759	19.4929	7.79987	33.0576	27.4533	7.16552
	758	19.3885	7.7454	32.9765	27.3539	7.11926
	757	19.2882	7.69413	32.894	27.2554	7.07251
	756	19.1805	7.64124	32.812	27.1529	7.02446
	755	19.0729	7.5879	32.7313	27.0563	6.98454
	754	18.9694	7.53594	32.6476	26.9593	6.93764
	753	18.8645	7.4838	32.5672	26.8603	6.89249
	752	18.759	7.43491	32.4807	26.7563	6.84757
	751	18.6552	7.3828	32.3995	26.6581	6.80334
	750	18.5471	7.32734	32.3131	26.5551	6.75953
	749	18.4446	7.27701	32.2298	26.4533	6.71823
	748	18.3355	7.22373	32.1454	26.3453	6.67465
	747	18.2239	7.17045	32.0599	26.2422	6.62846
	746	18.1221	7.11618	31.9764	26.1448	6.58811
	745	18.0101	7.06862	31.8936	26.0423	6.54331
	744	17.9032	7.01226	31.8071	25.9372	6.50099
	743	17.7954	6.96467	31.7206	25.836	6.45932
	742	17.6845	6.90969	31.6324	25.7308	6.41892
	741	17.5759	6.85719	31.5438	25.6214	6.37899
	740	17.4676	6.80845	31.4558	25.5177	6.33425
	739	17.3596	6.75647	31.3687	25.4068	6.29168
	738	17.2476	6.7019	31.2821	25.3047	6.25073
	737	17.1389	6.64993	31.1941	25.1959	6.2106
	736	17.0266	6.60096	31.1062	25.0877	6.16963
	735	16.9135	6.54486	31.0165	24.9841	6.12841
	734	16.8032	6.4951	30.9215	24.8741	6.09092
	733	16.6914	6.44249	30.8336	24.7668	6.05172
	732	16.5829	6.39146	30.7436	24.6586	6.01075
	731	16.4679	6.33967	30.651	24.5478	5.97399
	730	16.3565	6.29171	30.5644	24.4403	5.93448
	729	16.241	6.23768	30.4702	24.3251	5.89871
	728	16.1291	6.1875	30.3797	24.2192	5.86227
	727	16.019	6.13435	30.2893	24.1112	5.82535
	726	15.9041	6.08388	30.1991	23.9959	5.78857
	725	15.7911	6.03599	30.1027	23.8874	5.75506
	724	15.6742	5.9851	30.0126	23.7783	5.71887
	723	15.5615	5.93329	29.9152	23.6655	5.68243
	722	15.4474	5.88123	29.8224	23.5514	5.64951
	721	15.3345	5.83352	29.7298	23.4385	5.61707
	720	15.217	5.78267	29.6302	23.3202	5.58192
	719	13.9719	5.61463	29.4168	23.0152	5.71789
	718	13.8644	5.57766	29.3265	22.9367	5.64569
	717	13.7368	5.49089	29.2596	22.7857	5.63146
	716	13.5919	5.46236	29.1045	22.6472	5.63746
	715	13.51	5.43587	29.0407	22.5451	5.5517
	714	13.3872	5.36323	28.9163	22.4517	5.51182
	713	13.3232	5.28741	28.8402	22.3294	5.53392
	712	13.1462	5.24563	28.7467	22.2163	5.45054
	711	13.0761	5.20854	28.6356	22.0894	5.48239
	710	12.9919	5.21969	28.528	21.9929	5.40505
	709	12.8777	5.08944	28.4231	21.8758	5.42149
	708	12.7466	5.07249	28.3443	21.7179	5.36044
	707	12.6075	5.04907	28.2441	21.6289	5.32008
	706	12.5256	5.01799	28.1351	21.4908	5.30511
	705	12.4225	4.94875	28.0307	21.3817	5.29924
	704	12.2653	4.90362	27.9588	21.2731	5.2711
	703	12.1948	4.84176	27.8072	21.1711	5.25305
	702	12.0904	4.794	27.7202	21.0059	5.23476
	701	11.9651	4.77157	27.6132	20.9299	5.17237
	700	11.8075	4.73109	27.4946	20.7729	5.18839
	699	11.7122	4.61645	27.4173	20.6544	5.15584
	698	11.6156	4.61852	27.2851	20.5402	5.14497
	697	11.4843	4.54271	27.1496	20.395	5.14913
	696	11.356	4.51792	27.0804	20.244	5.10187
	695	11.2588	4.48647	26.978	20.1252	5.07374
	694	11.1488	4.44291	26.8684	20.039	5.06698
	693	11.0355	4.38718	26.755	19.9096	5.0584
	692	10.9376	4.32343	26.6668	19.7256	5.04434
	691	10.8213	4.35043	26.516	19.6576	5.04171
	690	10.698	4.28851	26.4482	19.5182	5.0168
	689	10.595	4.2059	26.3333	19.3868	5.02952
	688	10.4564	4.17374	26.2745	19.2819	5.02358
	687	10.3408	4.15532	26.1374	19.1322	4.98902
	686	10.2136	4.09327	25.9857	18.9952	4.99768
	685	10.1057	4.08979	25.8861	18.8902	4.98631
	684	10.0312	4.00087	25.7806	18.7727	4.99003
	683	9.89186	3.98012	25.6867	18.6124	4.96571
	682	9.77008	3.95083	25.5961	18.5054	4.94682
	681	9.64105	3.88615	25.4533	18.3636	4.96324
	680	9.54267	3.85695	25.3243	18.2456	4.94126
	679	9.44083	3.83506	25.2474	18.0712	4.94659
	678	9.31052	3.7828	25.0694	17.9425	4.93472
	677	9.19986	3.72517	24.9982	17.8248	4.9102
	676	9.07517	3.72307	24.8909	17.6904	4.95246
	675	8.97997	3.68401	24.7233	17.5439	4.95256
	674	8.85702	3.65274	24.633	17.4304	4.94333
	673	8.76658	3.61091	24.5278	17.2714	4.95815
	672	8.62502	3.59162	24.3716	17.1576	4.95808
	671	8.49772	3.54509	24.2951	16.9968	4.96452
	670	8.42383	3.51413	24.127	16.8684	4.96842
	669	8.27653	3.5055	24.0206	16.7302	4.98754
	668	8.15249	3.45538	23.9318	16.6165	4.98924
	667	8.02807	3.40791	23.7994	16.4864	4.97616
	666	7.94411	3.34918	23.6788	16.3225	5.00866
	665	7.82869	3.33137	23.5361	16.2037	5.03269
	664	7.68296	3.31697	23.3961	16.0198	5.04716
	663	7.56654	3.27785	23.2891	15.9129	5.03198
	662	7.4875	3.25222	23.1745	15.7896	5.07648
	661	7.35659	3.22444	23.0451	15.6159	5.07671
	660	7.27704	3.21875	22.9156	15.4892	5.12303
	659	7.13974	3.17668	22.8676	15.3395	5.11705
	658	7.03354	3.15978	22.6812	15.2341	5.17131
	657	6.9232	3.1319	22.5101	15.0573	5.17338
	656	6.7887	3.0837	22.4373	14.925	5.20765
	655	6.69814	3.04551	22.3303	14.7817	5.23821
	654	6.54909	3.09166	22.1813	14.6511	5.23453
	653	6.45763	2.99957	22.0417	14.5059	5.25918
	652	6.37664	3.03758	21.8913	14.3481	5.3412
	651	6.25198	2.98886	21.7601	14.2216	5.36334
	650	6.10986	2.98569	21.6532	14.0701	5.38296
	649	6.05636	2.96898	21.5427	13.8992	5.4459
	648	5.88921	2.96234	21.4057	13.7764	5.45638
	647	5.78429	2.90466	21.2382	13.6416	5.50327
	646	5.70823	2.93619	21.1517	13.5017	5.52259
	645	5.60226	2.87632	20.9877	13.3746	5.57891
	644	5.50308	2.86842	20.8539	13.2066	5.63821
	643	5.38398	2.88395	20.7105	13.0664	5.64547
	642	5.27964	2.84238	20.5767	12.899	5.73058
	641	5.17535	2.86515	20.4504	12.7648	5.72661
	640	5.0637	2.84718	20.3421	12.6092	5.79454
	639	4.93138	2.83978	20.1632	12.5172	5.88018
	638	4.86304	2.86148	20.0537	12.349	5.92925
	637	4.75355	2.83281	19.9079	12.1845	5.96654
	636	4.64303	2.81405	19.7647	12.0578	6.03346
	635	4.55946	2.8172	19.6681	11.9152	6.08503
	634	4.43604	2.82021	19.4906	11.7691	6.14971
	633	4.35153	2.83363	19.3664	11.6066	6.19104
	632	4.23014	2.80526	19.1948	11.461	6.27347
	631	4.13729	2.80741	19.0336	11.3225	6.3206
	630	4.05154	2.8387	18.9307	11.1547	6.38248
	629	3.93967	2.8314	18.8084	11.0425	6.46239
	628	3.87062	2.84276	18.6506	10.8598	6.54281
	627	3.77848	2.83981	18.5038	10.7407	6.61024
	626	3.66174	2.85029	18.3602	10.5882	6.63721
	625	3.59243	2.86835	18.2152	10.4404	6.72652
	624	3.49116	2.85549	18.0637	10.2987	6.80649
	623	3.38806	2.87695	17.9323	10.1409	6.88073
	622	3.30737	2.88733	17.74	9.97595	6.92269
	621	3.25916	2.8933	17.6224	9.82624	7.01475
	620	3.11014	2.91158	17.5062	9.70774	7.09734
	619	3.03989	2.95604	17.3297	9.54207	7.17108
	618	2.98561	2.95008	17.1971	9.40181	7.28498
	617	2.88149	2.94861	17.0421	9.28254	7.34668
	616	2.78766	3.00029	16.9055	9.12803	7.42666
	615	2.7258	2.99373	16.7577	8.97435	7.49496
	614	2.63958	3.05876	16.5826	8.82814	7.59243
	613	2.56448	3.04588	16.4437	8.68921	7.6866
	612	2.48404	3.09563	16.2838	8.57524	7.78791
	611	2.3992	3.09316	16.1472	8.40652	7.8598
	610	2.33929	3.1731	15.9858	8.26782	7.94053
	609	2.23992	3.2193	15.8437	8.13135	8.02278
	608	2.1945	3.21856	15.6814	7.95758	8.07839
	607	2.10355	3.25671	15.5488	7.8334	8.22246
	606	2.02725	3.2833	15.3611	7.69859	8.28722
	605	1.98219	3.32418	15.2209	7.56634	8.40829
	604	1.90117	3.34577	15.0679	7.40891	8.50184
	603	1.84515	3.42824	14.9191	7.28823	8.55474
	602	1.77627	3.45956	14.7655	7.13771	8.6866
	601	1.69396	3.47323	14.6179	7.00775	8.76676
	600	1.69069	3.54199	14.4869	6.86871	8.8777
	599	1.62691	3.57511	14.2947	6.72996	8.98707
	598	1.54273	3.64422	14.1456	6.55533	9.08466
	597	1.48865	3.67908	13.9831	6.4418	9.18692
	596	1.4359	3.71072	13.8233	6.29881	9.26505
	595	1.40749	3.79303	13.6959	6.15469	9.41218
	594	1.35542	3.83778	13.5078	6.05652	9.48506
	593	1.33198	3.87697	13.3781	5.90534	9.60828
	592	1.27085	3.93936	13.2287	5.76192	9.70034
	591	1.20745	3.97707	13.0373	5.65932	9.82102
	590	1.1544	4.03921	12.9488	5.49523	9.9253
	589	1.12979	4.10795	12.7505	5.37137	10.0293
	588	1.08616	4.17488	12.5929	5.2572	10.1592
	587	1.03759	4.21785	12.4329	5.12591	10.2538
	586	1.02212	4.3024	12.2989	5.00432	10.4055
	585	0.98141	4.3615	12.1077	4.90135	10.4904
	584	0.95479	4.43853	11.9644	4.74809	10.6239
	583	0.9559	4.48805	11.7899	4.61474	10.733
	582	0.91018	4.5783	11.6778	4.48958	10.8382
	581	0.88759	4.65468	11.4975	4.40052	10.9666
	580	0.87388	4.69588	11.3479	4.26334	11.0692
	579	0.84242	4.80876	11.1944	4.14081	11.1594
	578	0.83604	4.87659	11.0076	4.02415	11.3
	577	0.81518	4.95614	10.8699	3.90866	11.4149
	576	0.80857	5.05569	10.7161	3.805	11.5398
	575	0.78863	5.12449	10.5395	3.70927	11.6225
	574	0.75893	5.1967	10.3889	3.57435	11.7715
	573	0.76851	5.28276	10.2461	3.46353	11.8995
	572	0.78905	5.37358	10.0981	3.35402	12.0082
	571	0.77715	5.44979	9.94034	3.26603	12.1443
	570	0.77866	5.51862	9.79066	3.14397	12.2287
	569	0.75885	5.60376	9.62834	3.04462	12.3656
	568	0.75638	5.72129	9.50653	2.92757	12.4899
	567	0.78869	5.80497	9.32473	2.84097	12.6
	566	0.80813	5.87156	9.18739	2.71139	12.7215
	565	0.81466	5.98249	9.00764	2.63787	12.8462
	564	0.82147	6.05752	8.86306	2.52275	12.9363
	563	0.84248	6.13808	8.70029	2.42314	13.0528
	562	0.8621	6.24466	8.55793	2.33134	13.1717
	561	0.86685	6.35209	8.39728	2.25907	13.2953
	560	0.86381	6.44944	8.22562	2.17254	13.3859
	559	0.93036	6.50502	8.08426	2.06952	13.5165
	558	0.94922	6.62413	7.94365	1.98284	13.6179
	557	0.98566	6.71136	7.77477	1.89809	13.754
	556	1.00537	6.82869	7.62686	1.80646	13.8757
	555	1.06248	6.92299	7.46882	1.70656	13.9718
	554	1.07871	7.02331	7.33309	1.65387	14.0738
	553	1.144	7.12018	7.18445	1.53702	14.1934
	552	1.14533	7.21233	7.04707	1.47276	14.2789
	551	1.20287	7.29538	6.89315	1.46008	14.3858
	550	1.2391	7.42531	6.74526	1.38254	14.4983
	549	1.28887	7.49787	6.59725	1.32043	14.6209
	548	1.31707	7.63275	6.44839	1.22844	14.6908
	547	1.39961	7.76379	6.32026	1.17715	14.8156
	546	1.4311	7.81474	6.17485	1.10801	14.9249
	545	1.5143	7.91047	6.02338	1.03029	15.0579
	544	1.57157	8.03461	5.87361	0.98911	15.1359
	543	1.62721	8.13607	5.71752	0.90103	15.2277
	542	1.68066	8.22881	5.62362	0.86963	15.3337
	541	1.74746	8.3372	5.44557	0.82042	15.4181
	540	1.85265	8.45638	5.30423	0.76324	15.5251
	539	1.90013	8.55562	5.197	0.71725	15.5924
	538	1.93675	8.64109	5.04136	0.69572	15.69
	537	2.05707	8.76395	4.91004	0.63873	15.8172
	536	2.10711	8.83004	4.77532	0.61855	15.887
	535	2.21781	8.9373	4.61655	0.58096	15.9403
	534	2.28858	9.06181	4.48048	0.55782	16.0575
	533	2.33084	9.12437	4.3961	0.50076	16.124
	532	2.4459	9.2234	4.24319	0.50071	16.2233
	531	2.52807	9.36461	4.11064	0.43811	16.3028
	530	2.61795	9.42591	3.99972	0.44076	16.3497
	529	2.71174	9.52728	3.88	0.42298	16.4609
	528	2.80245	9.63325	3.76558	0.39145	16.5148
	527	2.86295	9.7319	3.61215	0.38497	16.5798
	526	2.98077	9.85788	3.50154	0.35276	16.644
	525	3.07032	9.93589	3.35977	0.3434	16.7218
	524	3.17383	10.0332	3.25946	0.33777	16.7752
	523	3.26712	10.0912	3.14255	0.3293	16.8763
	522	3.37316	10.1931	3.06129	0.34099	16.9153
	521	3.47877	10.3077	2.93427	0.30489	16.9386
	520	3.61196	10.3691	2.79877	0.26776	17.0416
	519	3.71312	10.4762	2.71043	0.31526	17.0746
	518	3.79112	10.5388	2.60945	0.33861	17.1541
	517	3.89655	10.605	2.4989	0.37035	17.1809
	516	4.00857	10.7153	2.39004	0.37899	17.1871
	515	4.11702	10.7929	2.30548	0.34704	17.2442
	514	4.23663	10.8735	2.20756	0.41074	17.3172
	513	4.36881	10.9487	2.11617	0.43607	17.3237
	512	4.48051	11.0501	2.01513	0.44221	17.3807
	511	4.58658	11.1168	1.91152	0.48393	17.3956
	510	4.71095	11.1679	1.82407	0.49053	17.3955
	509	4.81769	11.2352	1.74417	0.55048	17.4681
	508	4.95056	11.33	1.63309	0.55394	17.4486
	507	5.03944	11.4033	1.58719	0.61858	17.4951
	506	5.21309	11.4008	1.50948	0.6605	17.477
	505	5.31712	11.5157	1.41872	0.67865	17.4942
	504	5.45392	11.5389	1.33153	0.73627	17.5148
	503	5.51371	11.6411	1.24286	0.75644	17.5257
	502	5.65202	11.6577	1.17457	0.81684	17.5238
	501	5.76943	11.7176	1.16039	0.86976	17.5274
	500	5.94219	11.7834	1.02642	0.91851	17.5221
	499	6.03145	11.8354	1.01573	0.9416	17.528
	498	6.18275	11.8851	0.9084	1.0159	17.461
	497	6.26516	11.8649	0.88589	1.08633	17.5161
	496	6.42665	11.9382	0.84785	1.17167	17.4939
	495	6.58386	12.0099	0.79033	1.25243	17.4509
	494	6.64739	12.0031	0.71794	1.31765	17.4109
	493	6.81357	11.986	0.65157	1.37104	17.4086
	492	6.96873	12.0826	0.61417	1.45796	17.3102
	491	7.07783	12.0963	0.57029	1.55171	17.366
	490	7.18106	12.1291	0.57803	1.59896	17.2832
	489	7.31223	12.1517	0.52226	1.67974	17.2233
	488	7.42149	12.1474	0.49558	1.77703	17.2161
	487	7.57222	12.1913	0.46272	1.8545	17.1419
	486	7.70074	12.2347	0.45088	1.93863	17.127
	485	7.86924	12.1946	0.40279	2.04293	17.0113
	484	7.92173	12.1562	0.40185	2.12024	17.031
	483	8.13214	12.1819	0.38351	2.18926	16.9733
	482	8.22886	12.1838	0.36106	2.34094	16.8438
	481	8.29627	12.175	0.36796	2.39835	16.8107
	480	8.46319	12.1848	0.30545	2.5545	16.7319
	479	8.55103	12.1566	0.35072	2.59666	16.636
	478	8.62537	12.1152	0.33782	2.73241	16.6415
	477	8.8178	12.1493	0.30395	2.76566	16.5024
	476	8.95047	12.0748	0.37309	2.87145	16.3769
	475	9.05803	12.0346	0.33786	2.99342	16.3477
	474	9.14527	12.0784	0.35442	3.11872	16.2201
	473	9.29269	11.996	0.39265	3.2241	16.0958
	472	9.35594	11.9281	0.39581	3.35151	16.0337
	471	9.52192	11.8901	0.39657	3.4646	15.9308
	470	9.57783	11.8623	0.42614	3.51179	15.7907
	469	9.68347	11.8562	0.45806	3.66567	15.7076
	468	9.80743	11.7462	0.46612	3.78967	15.5818
	467	9.92524	11.6649	0.53858	3.94812	15.4759
	466	10.0461	11.6364	0.57274	4.00806	15.362
	465	10.0935	11.5515	0.55419	4.11717	15.2614
	464	10.2427	11.4829	0.66723	4.25279	15.0706
	463	10.2977	11.4522	0.6409	4.34712	14.9686
	462	10.4337	11.3824	0.71047	4.4471	14.7916
	461	10.4925	11.2779	0.75371	4.55525	14.7543
	460	10.5997	11.2106	0.77009	4.70811	14.605
	459	10.6962	11.1036	0.83893	4.83586	14.4151
	458	10.7622	11.091	0.92909	4.89863	14.261
	457	10.8249	10.9258	0.96441	5.02237	14.1537
	456	10.9702	10.7829	1.03911	5.14941	13.9386
	455	11.0164	10.6781	1.05112	5.32455	13.8402
	454	11.1149	10.6278	1.17252	5.45025	13.6849
	453	11.1696	10.4801	1.18601	5.49925	13.5386
	452	11.2474	10.3491	1.29992	5.5946	13.3144
	451	11.3382	10.2602	1.34332	5.7562	13.24
	450	11.3981	10.1985	1.45472	5.91781	13.11
	449	11.4321	10.0682	1.43644	6.01828	12.9375
	448	11.5039	9.83892	1.50879	6.09848	12.7438
	447	11.571	9.8528	1.55995	6.23104	12.5833
	446	11.5768	9.64297	1.6487	6.33196	12.336
	445	11.66	9.42418	1.72355	6.41789	12.3101
	444	11.7261	9.45683	1.80905	6.57549	12.0589
	443	11.7351	9.19733	1.93583	6.74025	11.9855
	442	11.8514	9.09996	1.97884	6.81747	11.8132
	441	11.8304	8.95245	2.07545	6.86105	11.5737
	440	11.8248	8.84547	2.15659	6.9469	11.3721
	439	11.8682	8.74218	2.29359	7.04926	11.2953
	438	11.9161	8.54493	2.31268	7.08101	11.1248
	437	11.8744	8.37249	2.32484	7.25457	10.9607
	436	12.0063	8.24496	2.46404	7.36115	10.7025
	435	11.9907	8.0779	2.56901	7.42295	10.6525
	434	11.9542	7.93009	2.62529	7.56961	10.4673
	433	12.0205	7.66029	2.71615	7.63604	10.274
	432	12.026	7.59519	2.82743	7.7698	10.1097
	431	12.0568	7.46438	2.94997	7.80361	9.94136
	430	12.0861	7.35724	3.04281	7.98751	9.76141
	429	12.1329	7.1659	3.12657	7.99286	9.55643
	428	12.1196	6.97211	3.14884	8.11117	9.58611
	427	12.0532	6.76489	3.25551	8.32469	9.23102
	426	12.0581	6.53785	3.44848	8.19733	9.15405
	425	11.9806	6.38975	3.47107	8.45879	8.99924
	424	11.9914	6.31432	3.59786	8.40735	8.81342
	423	12.1037	6.14626	3.64024	8.56798	8.58582
	422	11.9287	6.10458	3.80067	8.44337	8.50655
	421	12.0682	5.89872	3.86736	8.63341	8.48228
	420	11.8613	5.60772	3.86324	8.62686	8.285
	419	12.0333	5.56151	3.97878	8.90133	8.05903
	418	11.8201	5.37903	4.0683	8.8831	7.99761
	417	11.8379	5.21767	4.208	8.86752	7.74297
	416	11.8686	5.01506	4.20198	8.83313	7.84906
	415	11.7166	4.94454	4.37165	8.83414	7.7025
	414	11.6861	4.71472	4.40346	8.93563	7.57024
	413	11.7409	4.63778	4.55098	9.17741	7.33891
	412	11.7721	4.46982	4.57676	9.13844	7.33461
	411	11.6981	4.27562	4.67285	9.19654	7.26027
	410	11.5612	4.17299	4.67673	9.15299	6.8954
	409	11.536	4.06001	4.85013	9.16498	7.05728
	408	11.3521	3.85829	4.89867	9.40276	6.87932
	407	11.3894	3.8895	4.95463	9.21971	6.51403
	406	11.2353	3.61922	5.1524	9.47506	6.71497
	405	11.2913	3.4925	4.90819	9.45651	6.75499
	404	11.1301	3.42454	5.19577	9.4088	6.37359
	403	11.05	3.13999	5.3907	9.64325	6.39311
	402	11.0326	3.29112	5.45333	9.49954	6.36085
	401	10.934	3.08543	5.27861	9.52728	6.16924
	400	10.8144	2.88269	5.71408	9.41533	6.3691
	399	10.7853	2.81307	5.54136	9.54829	6.07885
	398	10.7057	2.67233	5.69175	9.5864	6.0294
	397	10.4662	2.62342	5.55429	9.50687	6.04166
	396	10.3735	2.49318	5.73649	9.47629	5.92881
	395	10.3752	2.32001	5.80885	9.67907	5.74938
	394	10.3834	2.18227	5.75481	9.70315	5.98192
	393	10.1791	2.24184	5.99647	9.80835	5.99059
	392	10.122	2.27812	6.17742	9.50195	5.96918
	391	10.1995	1.91514	6.20707	9.42221	5.61485
	390	9.8808	2.02769	6.10906	9.64002	5.61739
	389	9.79966	1.95317	6.22628	9.3452	5.68097
	388	9.91002	1.86862	6.08884	9.41283	5.77306
	387	9.70377	1.79235	6.50022	9.81911	5.33922
	386	9.61647	1.89904	6.25751	9.56947	5.63782
	385	9.37872	1.46418	6.36269	9.73977	5.21768
	384	9.45117	1.66243	6.2878	9.60985	5.53698
	383	9.28876	1.68817	6.49623	9.42762	5.44972
	382	9.27042	1.63646	6.61357	9.46019	5.43401
	381	9.0197	1.76424	6.76171	9.63943	5.45812
	380	8.91746	1.79843	6.55382	9.25448	5.39336
	379	8.91112	1.53235	6.39994	9.39459	5.47535
	378	8.75536	1.65371	6.52452	9.22768	5.76756
	377	8.5895	1.54144	6.59774	9.33871	5.66284
	376	8.3515	1.64742	6.45176	9.31951	5.3245
	375	8.00521	1.52815	6.82267	9.08641	5.3158
	374	8.19406	1.67043	6.34486	9.15427	5.40416
	373	8.45096	1.87197	7.19944	9.03707	5.30943
	372	7.92684	2.01927	6.68813	9.11687	5.29101
	371	7.71721	1.63511	6.78844	9.17906	5.34074
	370	7.73166	1.23741	6.49103	8.59396	5.51556
	369	7.80811	1.60468	6.3958	8.69226	5.90836
	368	7.39965	1.79805	6.85995	8.81938	5.41205
	367	7.58593	1.97488	5.99333	7.97204	5.25012
	366	7.35257	2.18615	6.42278	8.38651	5.94549
	365	7.16736	2.18995	6.36761	8.44387	5.70156
	364	6.59434	1.81831	6.38111	8.2606	5.75856
	363	6.42217	1.64613	6.86782	8.33577	5.14881
	362	6.99352	2.4793	6.37728	8.83118	5.82259
	361	6.94147	2.1747	6.42271	7.97315	5.14697
	360	6.32202	2.1856	6.80716	7.94698	5.49566
	359	6.52672	1.88782	6.30359	7.03924	5.05972
	358	6.47275	2.25561	6.13122	8.45694	5.55965
	357	6.09263	2.39093	5.65704	7.44506	6.02292
	356	6.19148	2.0496	5.60021	7.53835	5.62449
	355	6.24843	1.87044	6.61891	6.78034	5.89043
	354	6.3019	2.45571	5.65595	7.35778	5.2899
	353	5.75596	3.09095	5.52834	6.91632	5.70476
	352	6.72459	2.81124	5.04639	6.98221	5.46784
	351	5.99183	3.13425	6.01931	6.9726	5.35677
	350	6.59806	2.1451	5.79242	7.26117	5.5734
	349	6.30681	2.8102	6.04082	7.23884	5.76654
	348	5.68571	2.35855	6.2199	7.42375	5.31369
	347	5.74945	2.61659	5.69074	8.66322	5.30328
	346	6.46072	2.77244	5.14372	6.35961	5.9247
	345	5.30155	3.22829	5.24547	6.6042	6.18315
	344	5.33933	2.68472	5.96316	6.64373	5.3643
	343	5.29735	2.71682	5.50949	7.03607	5.41838
	342	6.02372	3.11494	6.40762	5.15429	5.94126
	341	5.32635	2.43171	5.5758	7.38022	5.1137
	340	5.85731	3.37635	4.98108	6.34031	4.75993
	339	5.2675	2.5144	5.35766	6.44731	4.53137
	338	4.49784	3.12869	4.84005	6.1197	5.19425
	337	4.52569	3.09044	5.61626	6.39197	5.86661
	336	4.72101	3.10464	5.30606	6.3896	5.08862
	335	4.90635	3.103	4.90229	6.256	5.21525
	334	5.79272	3.45119	5.00508	6.69317	6.04056
	333	5.33993	3.5433	5.44902	6.97327	5.80235
	332	4.99149	3.27118	6.14929	5.73815	5.79433
	331	5.23534	3.89398	5.81051	6.34875	5.3572
	330	5.87888	2.90232	5.16175	5.82878	5.17407
	329	4.75812	3.4531	5.60056	6.4064	4.85634
	328	5.05042	3.95058	4.90244	6.62395	5.60833
	327	5.18427	4.37007	4.54444	5.38239	5.87376
	326	5.3549	2.96308	5.10206	4.79861	6.04766
	325	5.01951	4.38471	4.61053	5.1593	3.96337
	324	4.12623	3.04536	5.85409	6.04375	4.76061
	323	4.29891	2.80888	4.71838	5.53633	4.66161
	322	5.16678	4.98554	5.54196	5.8183	6.02858
	321	4.27387	3.81626	4.62699	5.38318	6.36044
	320	3.61449	2.69473	5.74378	6.0682	4.55656
	319	5.01291	3.52646	4.99904	5.46242	6.14068
	318	4.41045	3.3156	4.1421	5.42626	5.13663
	317	4.96012	4.36687	4.70853	4.09762	5.37644
	316	4.51027	4.29598	4.43509	5.89285	3.60682
	315	4.79876	3.71197	4.88415	5.46124	3.95139
	314	5.41274	4.97079	4.08259	5.35827	6.11319
	313	4.36091	5.3882	6.09177	4.45019	4.73079
	312	4.82139	4.18582	3.66905	4.06432	5.82063
	311	4.60602	4.75434	4.40376	5.46948	5.22472
	310	4.15739	4.51853	4.87207	6.11381	4.79478
	309	4.24883	4.83704	4.48951	5.34511	4.22506
	308	3.94855	4.60109	4.31188	5.55403	5.41524
	307	5.12885	4.77515	4.80203	5.04976	5.10051
	306	4.38825	4.74849	4.81059	5.78848	4.50418
	305	4.14783	3.72193	3.98198	4.85408	4.63807
	304	4.96437	5.04379	4.50539	4.28716	4.91248
	303	4.07759	5.07635	4.38045	4.44784	5.08175
	302	4.21108	4.62678	4.1195	5.56047	5.27133
	301	4.50421	5.43983	4.57438	5.42453	5.274
	300	4.34891	5.70844	4.83573	5.21129	5.33928
						4.84736
	样品 6.00 12.00					5.17973
	样品 6.00 12.00					4.64861
	采集时间:2022/3/21 12:30:35					3.7267
	操作员姓名 :					5.36413
	Scan 版本6.2.0.1588					4.5807
	参数清单:					5.34399
	仪器 Cary 6000i					6.05824
	仪器版本 3.00					5.57277
	方法日志 :					4.93604
	方法名称:					4.87484
	日期/时间标记:2022/3/21 12:24:22					5.29085
	方法修改:					5.32948
	ConcentrationReportSelected 更改:2022/3/21 12:24:23	旧:Choice 0				5.21145
	ConcentrationReportSelected 更改:2022/3/21 12:24:23	旧:开				5.61041
	MCAReportSelected 更改:2022/3/21 12:24:23	旧:Choice 0				4.80382
	MCAReportSelected 更改:2022/3/21 12:24:23	旧:开				5.45045
	X Start nm 更改:2022/3/21 12:25:30	旧:800.000				5.24492
	X Stop nm 更改:2022/3/21 12:25:30	旧:200.000				5.6751
	UVVIS Scan Rate nm 更改:2022/3/21 12:25:30	旧: 602.007				5.08702
	NIR Scan Rate nm 更改:2022/3/21 12:25:30	旧: 602.007				5.35715
	Y mode 更改:2022/3/21 12:25:30	旧:Abs				5.57987
	Y min 更改:2022/3/21 12:25:30	旧: 0.00				5.12816
	Y max 更改:2022/3/21 12:25:30	旧: 1.00				5.60598
	带宽 更改:2022/3/21 12:25:30	旧:2.000				5.38048
	NIR slit width 更改:2022/3/21 12:25:30	旧:2.000				5.30004
	Common Slit Width 更改:2022/3/21 12:25:30	旧:2.000				5.64411
	狭缝高度 更改:2022/3/21 12:25:30	旧:全高				4.95111
	Source changeover 更改:2022/3/21 12:25:30	旧: 350.00				5.2242
	Detector changeover 更改:2022/3/21 12:25:30	旧: 800.00				5.86362
	Grating changeover 更改:2022/3/21 12:25:30	旧: 800.00				5.87539
	Baseline Correction 更改:2022/3/21 12:25:30	旧:0				5.55602
	AVASRA On 更改:2022/3/21 12:25:30	旧:关				5.54452
	UMA Collect Grid 更改:2022/3/21 12:25:30	旧:				5.65344
	UMA Sample Name 更改:2022/3/21 12:25:30	旧:样品名称				5.76326
	Sipper Type 更改:2022/3/21 12:25:30	旧:内置 RSA				5.86657
	狭缝高度 更改:2022/3/21 12:25:48	旧:全高				5.91831
	另存为 D:\Other Labs\GJ\20220321\rainbow-1.BSW					5.84284
	最终方法修改					5.87408
	[SampleAngle]	6				5.7703
	[DetectorAngle]	12				6.16231
	[PolarizationAngle]					5.52078
						5.48297
	样品 20.00 40.00					6.53394
	样品 20.00 40.00					5.6918
	采集时间:2022/3/21 12:32:39					6.05471
	操作员姓名 :					5.31918
	Scan 版本6.2.0.1588					5.5115
	参数清单:					6.0433
	仪器 Cary 6000i					5.12959
	仪器版本 3.00					5.68986
	方法日志 :					5.04898
	方法名称:					5.63592
	日期/时间标记:2022/3/21 12:24:22					6.75493
	方法修改:					5.53161
	ConcentrationReportSelected 更改:2022/3/21 12:24:23	旧:Choice 0				5.13199
	ConcentrationReportSelected 更改:2022/3/21 12:24:23	旧:开				4.81613
	MCAReportSelected 更改:2022/3/21 12:24:23	旧:Choice 0				6.061
	MCAReportSelected 更改:2022/3/21 12:24:23	旧:开				5.2693
	X Start nm 更改:2022/3/21 12:25:30	旧:800.000				5.77493
	X Stop nm 更改:2022/3/21 12:25:30	旧:200.000				5.11428
	UVVIS Scan Rate nm 更改:2022/3/21 12:25:30	旧: 602.007				7.29342
	NIR Scan Rate nm 更改:2022/3/21 12:25:30	旧: 602.007				3.9805
	Y mode 更改:2022/3/21 12:25:30	旧:Abs				6.62785
	Y min 更改:2022/3/21 12:25:30	旧: 0.00				4.58333
	Y max 更改:2022/3/21 12:25:30	旧: 1.00				4.15458
	带宽 更改:2022/3/21 12:25:30	旧:2.000				4.44417
	NIR slit width 更改:2022/3/21 12:25:30	旧:2.000				1.92714
	Common Slit Width 更改:2022/3/21 12:25:30	旧:2.000				5.57001
	狭缝高度 更改:2022/3/21 12:25:30	旧:全高				2.52606
	Source changeover 更改:2022/3/21 12:25:30	旧: 350.00				2.60151
	Detector changeover 更改:2022/3/21 12:25:30	旧: 800.00				7.49002
	Grating changeover 更改:2022/3/21 12:25:30	旧: 800.00				1.3161
	Baseline Correction 更改:2022/3/21 12:25:30	旧:0				5.61168
	AVASRA On 更改:2022/3/21 12:25:30	旧:关				7.98771
	UMA Collect Grid 更改:2022/3/21 12:25:30	旧:				6.80687
	UMA Sample Name 更改:2022/3/21 12:25:30	旧:样品名称				-3.15608
	Sipper Type 更改:2022/3/21 12:25:30	旧:内置 RSA				9.10619
	狭缝高度 更改:2022/3/21 12:25:48	旧:全高				4.70654
	另存为 D:\Other Labs\GJ\20220321\rainbow-1.BSW					0.3182
	最终方法修改					-0.3826
	[SampleAngle]	20				4.73875
	[DetectorAngle]	40				5.28703
	[PolarizationAngle]					7.69676
						-1.32737
	样品 6.00 12.00					5.90928
	样品 6.00 12.00					9.33648
	采集时间:2022/3/21 12:36:13					3.37065
	操作员姓名 :					0.27813
	Scan 版本6.2.0.1588					6.62243
	参数清单:					0.6909
	仪器 Cary 6000i					1.61603
	仪器版本 3.00					8.48061
	方法日志 :					3.46941
	方法名称:					3.77423
	日期/时间标记:2022/3/21 12:24:22					12.5325
	方法修改:					3.66863
	ConcentrationReportSelected 更改:2022/3/21 12:24:23	旧:Choice 0				13.6177
	ConcentrationReportSelected 更改:2022/3/21 12:24:23	旧:开				8.2656
	MCAReportSelected 更改:2022/3/21 12:24:23	旧:Choice 0				8.7955
	MCAReportSelected 更改:2022/3/21 12:24:23	旧:开
	X Start nm 更改:2022/3/21 12:25:30	旧:800.000
	X Stop nm 更改:2022/3/21 12:25:30	旧:200.000
	UVVIS Scan Rate nm 更改:2022/3/21 12:25:30	旧: 602.007
	NIR Scan Rate nm 更改:2022/3/21 12:25:30	旧: 602.007
	Y mode 更改:2022/3/21 12:25:30	旧:Abs
	Y min 更改:2022/3/21 12:25:30	旧: 0.00
	Y max 更改:2022/3/21 12:25:30	旧: 1.00
	带宽 更改:2022/3/21 12:25:30	旧:2.000
	NIR slit width 更改:2022/3/21 12:25:30	旧:2.000
	Common Slit Width 更改:2022/3/21 12:25:30	旧:2.000
	狭缝高度 更改:2022/3/21 12:25:30	旧:全高
	Source changeover 更改:2022/3/21 12:25:30	旧: 350.00
	Detector changeover 更改:2022/3/21 12:25:30	旧: 800.00
	Grating changeover 更改:2022/3/21 12:25:30	旧: 800.00
	Baseline Correction 更改:2022/3/21 12:25:30	旧:0
	AVASRA On 更改:2022/3/21 12:25:30	旧:关
	UMA Collect Grid 更改:2022/3/21 12:25:30	旧:
	UMA Sample Name 更改:2022/3/21 12:25:30	旧:样品名称
	Sipper Type 更改:2022/3/21 12:25:30	旧:内置 RSA
	狭缝高度 更改:2022/3/21 12:25:48	旧:全高
	另存为 D:\Other Labs\GJ\20220321\rainbow-1.BSW另存为 D:\Other Labs\GJ\20220321\rainbow-1.BSW另存为 D:\Other Labs\GJ\20220321\Rainbow2.BSW
	最终方法修改
	[SampleAngle]	6
	[DetectorAngle]	12
	[PolarizationAngle]
	样品 20.00 40.00
	样品 20.00 40.00
	采集时间:2022/3/21 12:38:17
	操作员姓名 :
	Scan 版本6.2.0.1588
	参数清单:
	仪器 Cary 6000i
	仪器版本 3.00
	方法日志 :
	方法名称:
	日期/时间标记:2022/3/21 12:24:22
	方法修改:
	ConcentrationReportSelected 更改:2022/3/21 12:24:23	旧:Choice 0
	ConcentrationReportSelected 更改:2022/3/21 12:24:23	旧:开
	MCAReportSelected 更改:2022/3/21 12:24:23	旧:Choice 0
	MCAReportSelected 更改:2022/3/21 12:24:23	旧:开
	X Start nm 更改:2022/3/21 12:25:30	旧:800.000
	X Stop nm 更改:2022/3/21 12:25:30	旧:200.000
	UVVIS Scan Rate nm 更改:2022/3/21 12:25:30	旧: 602.007
	NIR Scan Rate nm 更改:2022/3/21 12:25:30	旧: 602.007
	Y mode 更改:2022/3/21 12:25:30	旧:Abs
	Y min 更改:2022/3/21 12:25:30	旧: 0.00
	Y max 更改:2022/3/21 12:25:30	旧: 1.00
	带宽 更改:2022/3/21 12:25:30	旧:2.000
	NIR slit width 更改:2022/3/21 12:25:30	旧:2.000
	Common Slit Width 更改:2022/3/21 12:25:30	旧:2.000
	狭缝高度 更改:2022/3/21 12:25:30	旧:全高
	Source changeover 更改:2022/3/21 12:25:30	旧: 350.00
	Detector changeover 更改:2022/3/21 12:25:30	旧: 800.00
	Grating changeover 更改:2022/3/21 12:25:30	旧: 800.00
	Baseline Correction 更改:2022/3/21 12:25:30	旧:0
	AVASRA On 更改:2022/3/21 12:25:30	旧:关
	UMA Collect Grid 更改:2022/3/21 12:25:30	旧:
	UMA Sample Name 更改:2022/3/21 12:25:30	旧:样品名称
	Sipper Type 更改:2022/3/21 12:25:30	旧:内置 RSA
	狭缝高度 更改:2022/3/21 12:25:48	旧:全高
	另存为 D:\Other Labs\GJ\20220321\rainbow-1.BSW另存为 D:\Other Labs\GJ\20220321\rainbow-1.BSW另存为 D:\Other Labs\GJ\20220321\Rainbow2.BSW
	最终方法修改
	[SampleAngle]	20
	[DetectorAngle]	40
	[PolarizationAngle]
	样品 6.00 12.00
	样品 6.00 12.00
	采集时间:2022/3/21 12:41:16
	操作员姓名 :
	Scan 版本6.2.0.1588
	参数清单:
	仪器 Cary 6000i
	仪器版本 3.00
	方法日志 :
	方法名称:
	日期/时间标记:2022/3/21 12:24:22
	方法修改:
	ConcentrationReportSelected 更改:2022/3/21 12:24:23	旧:Choice 0
	ConcentrationReportSelected 更改:2022/3/21 12:24:23	旧:开
	MCAReportSelected 更改:2022/3/21 12:24:23	旧:Choice 0
	MCAReportSelected 更改:2022/3/21 12:24:23	旧:开
	X Start nm 更改:2022/3/21 12:25:30	旧:800.000
	X Stop nm 更改:2022/3/21 12:25:30	旧:200.000
	UVVIS Scan Rate nm 更改:2022/3/21 12:25:30	旧: 602.007
	NIR Scan Rate nm 更改:2022/3/21 12:25:30	旧: 602.007
	Y mode 更改:2022/3/21 12:25:30	旧:Abs
	Y min 更改:2022/3/21 12:25:30	旧: 0.00
	Y max 更改:2022/3/21 12:25:30	旧: 1.00
	带宽 更改:2022/3/21 12:25:30	旧:2.000
	NIR slit width 更改:2022/3/21 12:25:30	旧:2.000
	Common Slit Width 更改:2022/3/21 12:25:30	旧:2.000
	狭缝高度 更改:2022/3/21 12:25:30	旧:全高
	Source changeover 更改:2022/3/21 12:25:30	旧: 350.00
	Detector changeover 更改:2022/3/21 12:25:30	旧: 800.00
	Grating changeover 更改:2022/3/21 12:25:30	旧: 800.00
	Baseline Correction 更改:2022/3/21 12:25:30	旧:0
	AVASRA On 更改:2022/3/21 12:25:30	旧:关
	UMA Collect Grid 更改:2022/3/21 12:25:30	旧:
	UMA Sample Name 更改:2022/3/21 12:25:30	旧:样品名称
	Sipper Type 更改:2022/3/21 12:25:30	旧:内置 RSA
	狭缝高度 更改:2022/3/21 12:25:48	旧:全高
	另存为 D:\Other Labs\GJ\20220321\rainbow-1.BSW另存为 D:\Other Labs\GJ\20220321\rainbow-1.BSW另存为 D:\Other Labs\GJ\20220321\Rainbow2.BSW另存为 D:\Other Labs\GJ\20220321\Rainbow2.BSW另存为 D:\Other Labs\GJ\20220321\Rainbow3.BSW
	最终方法修改
	[SampleAngle]	6
	[DetectorAngle]	12
	[PolarizationAngle]
	样品 20.00 40.00
	样品 20.00 40.00
	采集时间:2022/3/21 12:43:19
	操作员姓名 :
	Scan 版本6.2.0.1588
	参数清单:
	仪器 Cary 6000i
	仪器版本 3.00
	方法日志 :
	方法名称:
	日期/时间标记:2022/3/21 12:24:22
	方法修改:
	ConcentrationReportSelected 更改:2022/3/21 12:24:23	旧:Choice 0
	ConcentrationReportSelected 更改:2022/3/21 12:24:23	旧:开
	MCAReportSelected 更改:2022/3/21 12:24:23	旧:Choice 0
	MCAReportSelected 更改:2022/3/21 12:24:23	旧:开
	X Start nm 更改:2022/3/21 12:25:30	旧:800.000
	X Stop nm 更改:2022/3/21 12:25:30	旧:200.000
	UVVIS Scan Rate nm 更改:2022/3/21 12:25:30	旧: 602.007
	NIR Scan Rate nm 更改:2022/3/21 12:25:30	旧: 602.007
	Y mode 更改:2022/3/21 12:25:30	旧:Abs
	Y min 更改:2022/3/21 12:25:30	旧: 0.00
	Y max 更改:2022/3/21 12:25:30	旧: 1.00
	带宽 更改:2022/3/21 12:25:30	旧:2.000
	NIR slit width 更改:2022/3/21 12:25:30	旧:2.000
	Common Slit Width 更改:2022/3/21 12:25:30	旧:2.000
	狭缝高度 更改:2022/3/21 12:25:30	旧:全高
	Source changeover 更改:2022/3/21 12:25:30	旧: 350.00
	Detector changeover 更改:2022/3/21 12:25:30	旧: 800.00
	Grating changeover 更改:2022/3/21 12:25:30	旧: 800.00
	Baseline Correction 更改:2022/3/21 12:25:30	旧:0
	AVASRA On 更改:2022/3/21 12:25:30	旧:关
	UMA Collect Grid 更改:2022/3/21 12:25:30	旧:
	UMA Sample Name 更改:2022/3/21 12:25:30	旧:样品名称
	Sipper Type 更改:2022/3/21 12:25:30	旧:内置 RSA
	狭缝高度 更改:2022/3/21 12:25:48	旧:全高
	另存为 D:\Other Labs\GJ\20220321\rainbow-1.BSW另存为 D:\Other Labs\GJ\20220321\rainbow-1.BSW另存为 D:\Other Labs\GJ\20220321\Rainbow2.BSW另存为 D:\Other Labs\GJ\20220321\Rainbow2.BSW另存为 D:\Other Labs\GJ\20220321\Rainbow3.BSW
	最终方法修改
	[SampleAngle]	20
	[DetectorAngle]	40
	[PolarizationAngle]
	样品 6.00 12.00
	样品 6.00 12.00
	采集时间:2022/3/21 12:46:12
	操作员姓名 :
	Scan 版本6.2.0.1588
	参数清单:
	仪器 Cary 6000i
	仪器版本 3.00
	方法日志 :
	方法名称:
	日期/时间标记:2022/3/21 12:24:22
	方法修改:
	ConcentrationReportSelected 更改:2022/3/21 12:24:23	旧:Choice 0
	ConcentrationReportSelected 更改:2022/3/21 12:24:23	旧:开
	MCAReportSelected 更改:2022/3/21 12:24:23	旧:Choice 0
	MCAReportSelected 更改:2022/3/21 12:24:23	旧:开
	X Start nm 更改:2022/3/21 12:25:30	旧:800.000
	X Stop nm 更改:2022/3/21 12:25:30	旧:200.000
	UVVIS Scan Rate nm 更改:2022/3/21 12:25:30	旧: 602.007
	NIR Scan Rate nm 更改:2022/3/21 12:25:30	旧: 602.007
	Y mode 更改:2022/3/21 12:25:30	旧:Abs
	Y min 更改:2022/3/21 12:25:30	旧: 0.00
	Y max 更改:2022/3/21 12:25:30	旧: 1.00
	带宽 更改:2022/3/21 12:25:30	旧:2.000
	NIR slit width 更改:2022/3/21 12:25:30	旧:2.000
	Common Slit Width 更改:2022/3/21 12:25:30	旧:2.000
	狭缝高度 更改:2022/3/21 12:25:30	旧:全高
	Source changeover 更改:2022/3/21 12:25:30	旧: 350.00
	Detector changeover 更改:2022/3/21 12:25:30	旧: 800.00
	Grating changeover 更改:2022/3/21 12:25:30	旧: 800.00
	Baseline Correction 更改:2022/3/21 12:25:30	旧:0
	AVASRA On 更改:2022/3/21 12:25:30	旧:关
	UMA Collect Grid 更改:2022/3/21 12:25:30	旧:
	UMA Sample Name 更改:2022/3/21 12:25:30	旧:样品名称
	Sipper Type 更改:2022/3/21 12:25:30	旧:内置 RSA
	狭缝高度 更改:2022/3/21 12:25:48	旧:全高
	另存为 D:\Other Labs\GJ\20220321\rainbow-1.BSW另存为 D:\Other Labs\GJ\20220321\rainbow-1.BSW另存为 D:\Other Labs\GJ\20220321\Rainbow2.BSW另存为 D:\Other Labs\GJ\20220321\Rainbow2.BSW另存为 D:\Other Labs\GJ\20220321\Rainbow3.BSW另存为 D:\Other Labs\GJ\20220321\Rainbow3.BSW另存为 D:\Other Labs\GJ\20220321\Rainbow4.BSW
	最终方法修改
	[SampleAngle]	6
	[DetectorAngle]	12
	[PolarizationAngle]
	样品 20.00 40.00
	样品 20.00 40.00
	采集时间:2022/3/21 12:48:16
	操作员姓名 :
	Scan 版本6.2.0.1588
	参数清单:
	仪器 Cary 6000i
	仪器版本 3.00
	方法日志 :
	方法名称:
	日期/时间标记:2022/3/21 12:24:22
	方法修改:
	ConcentrationReportSelected 更改:2022/3/21 12:24:23	旧:Choice 0
	ConcentrationReportSelected 更改:2022/3/21 12:24:23	旧:开
	MCAReportSelected 更改:2022/3/21 12:24:23	旧:Choice 0
	MCAReportSelected 更改:2022/3/21 12:24:23	旧:开
	X Start nm 更改:2022/3/21 12:25:30	旧:800.000
	X Stop nm 更改:2022/3/21 12:25:30	旧:200.000
	UVVIS Scan Rate nm 更改:2022/3/21 12:25:30	旧: 602.007
	NIR Scan Rate nm 更改:2022/3/21 12:25:30	旧: 602.007
	Y mode 更改:2022/3/21 12:25:30	旧:Abs
	Y min 更改:2022/3/21 12:25:30	旧: 0.00
	Y max 更改:2022/3/21 12:25:30	旧: 1.00
	带宽 更改:2022/3/21 12:25:30	旧:2.000
	NIR slit width 更改:2022/3/21 12:25:30	旧:2.000
	Common Slit Width 更改:2022/3/21 12:25:30	旧:2.000
	狭缝高度 更改:2022/3/21 12:25:30	旧:全高
	Source changeover 更改:2022/3/21 12:25:30	旧: 350.00
	Detector changeover 更改:2022/3/21 12:25:30	旧: 800.00
	Grating changeover 更改:2022/3/21 12:25:30	旧: 800.00
	Baseline Correction 更改:2022/3/21 12:25:30	旧:0
	AVASRA On 更改:2022/3/21 12:25:30	旧:关
	UMA Collect Grid 更改:2022/3/21 12:25:30	旧:
	UMA Sample Name 更改:2022/3/21 12:25:30	旧:样品名称
	Sipper Type 更改:2022/3/21 12:25:30	旧:内置 RSA
	狭缝高度 更改:2022/3/21 12:25:48	旧:全高
	另存为 D:\Other Labs\GJ\20220321\rainbow-1.BSW另存为 D:\Other Labs\GJ\20220321\rainbow-1.BSW另存为 D:\Other Labs\GJ\20220321\Rainbow2.BSW另存为 D:\Other Labs\GJ\20220321\Rainbow2.BSW另存为 D:\Other Labs\GJ\20220321\Rainbow3.BSW另存为 D:\Other Labs\GJ\20220321\Rainbow3.BSW另存为 D:\Other Labs\GJ\20220321\Rainbow4.BSW
	最终方法修改
	[SampleAngle]	20
	[DetectorAngle]	40
	[PolarizationAngle]
	样品 6.00 12.00
	样品 6.00 12.00
	采集时间:2022/3/21 12:51:13
	操作员姓名 :
	Scan 版本6.2.0.1588
	参数清单:
	仪器 Cary 6000i
	仪器版本 3.00
	方法日志 :
	方法名称:
	日期/时间标记:2022/3/21 12:24:22
	方法修改:
	ConcentrationReportSelected 更改:2022/3/21 12:24:23	旧:Choice 0
	ConcentrationReportSelected 更改:2022/3/21 12:24:23	旧:开
	MCAReportSelected 更改:2022/3/21 12:24:23	旧:Choice 0
	MCAReportSelected 更改:2022/3/21 12:24:23	旧:开
	X Start nm 更改:2022/3/21 12:25:30	旧:800.000
	X Stop nm 更改:2022/3/21 12:25:30	旧:200.000
	UVVIS Scan Rate nm 更改:2022/3/21 12:25:30	旧: 602.007
	NIR Scan Rate nm 更改:2022/3/21 12:25:30	旧: 602.007
	Y mode 更改:2022/3/21 12:25:30	旧:Abs
	Y min 更改:2022/3/21 12:25:30	旧: 0.00
	Y max 更改:2022/3/21 12:25:30	旧: 1.00
	带宽 更改:2022/3/21 12:25:30	旧:2.000
	NIR slit width 更改:2022/3/21 12:25:30	旧:2.000
	Common Slit Width 更改:2022/3/21 12:25:30	旧:2.000
	狭缝高度 更改:2022/3/21 12:25:30	旧:全高
	Source changeover 更改:2022/3/21 12:25:30	旧: 350.00
	Detector changeover 更改:2022/3/21 12:25:30	旧: 800.00
	Grating changeover 更改:2022/3/21 12:25:30	旧: 800.00
	Baseline Correction 更改:2022/3/21 12:25:30	旧:0
	AVASRA On 更改:2022/3/21 12:25:30	旧:关
	UMA Collect Grid 更改:2022/3/21 12:25:30	旧:
	UMA Sample Name 更改:2022/3/21 12:25:30	旧:样品名称
	Sipper Type 更改:2022/3/21 12:25:30	旧:内置 RSA
	狭缝高度 更改:2022/3/21 12:25:48	旧:全高
	另存为 D:\Other Labs\GJ\20220321\rainbow-1.BSW另存为 D:\Other Labs\GJ\20220321\rainbow-1.BSW另存为 D:\Other Labs\GJ\20220321\Rainbow2.BSW另存为 D:\Other Labs\GJ\20220321\Rainbow2.BSW另存为 D:\Other Labs\GJ\20220321\Rainbow3.BSW另存为 D:\Other Labs\GJ\20220321\Rainbow3.BSW另存为 D:\Other Labs\GJ\20220321\Rainbow4.BSW另存为 D:\Other Labs\GJ\20220321\Rainbow4.BSW另存为 D:\Other Labs\GJ\20220321\Rainbow5.BSW
	最终方法修改
	[SampleAngle]	6
	[DetectorAngle]	12
	[PolarizationAngle]
	样品 20.00 40.00
	样品 20.00 40.00
	采集时间:2022/3/21 12:53:15
	操作员姓名 :
	Scan 版本6.2.0.1588
	参数清单:
	仪器 Cary 6000i
	仪器版本 3.00
	方法日志 :
	方法名称:
	日期/时间标记:2022/3/21 12:24:22
	方法修改:
	ConcentrationReportSelected 更改:2022/3/21 12:24:23	旧:Choice 0
	ConcentrationReportSelected 更改:2022/3/21 12:24:23	旧:开
	MCAReportSelected 更改:2022/3/21 12:24:23	旧:Choice 0
	MCAReportSelected 更改:2022/3/21 12:24:23	旧:开
	X Start nm 更改:2022/3/21 12:25:30	旧:800.000
	X Stop nm 更改:2022/3/21 12:25:30	旧:200.000
	UVVIS Scan Rate nm 更改:2022/3/21 12:25:30	旧: 602.007
	NIR Scan Rate nm 更改:2022/3/21 12:25:30	旧: 602.007
	Y mode 更改:2022/3/21 12:25:30	旧:Abs
	Y min 更改:2022/3/21 12:25:30	旧: 0.00
	Y max 更改:2022/3/21 12:25:30	旧: 1.00
	带宽 更改:2022/3/21 12:25:30	旧:2.000
	NIR slit width 更改:2022/3/21 12:25:30	旧:2.000
	Common Slit Width 更改:2022/3/21 12:25:30	旧:2.000
	狭缝高度 更改:2022/3/21 12:25:30	旧:全高
	Source changeover 更改:2022/3/21 12:25:30	旧: 350.00
	Detector changeover 更改:2022/3/21 12:25:30	旧: 800.00
	Grating changeover 更改:2022/3/21 12:25:30	旧: 800.00
	Baseline Correction 更改:2022/3/21 12:25:30	旧:0
	AVASRA On 更改:2022/3/21 12:25:30	旧:关
	UMA Collect Grid 更改:2022/3/21 12:25:30	旧:
	UMA Sample Name 更改:2022/3/21 12:25:30	旧:样品名称
	Sipper Type 更改:2022/3/21 12:25:30	旧:内置 RSA
	狭缝高度 更改:2022/3/21 12:25:48	旧:全高
	另存为 D:\Other Labs\GJ\20220321\rainbow-1.BSW另存为 D:\Other Labs\GJ\20220321\rainbow-1.BSW另存为 D:\Other Labs\GJ\20220321\Rainbow2.BSW另存为 D:\Other Labs\GJ\20220321\Rainbow2.BSW另存为 D:\Other Labs\GJ\20220321\Rainbow3.BSW另存为 D:\Other Labs\GJ\20220321\Rainbow3.BSW另存为 D:\Other Labs\GJ\20220321\Rainbow4.BSW另存为 D:\Other Labs\GJ\20220321\Rainbow4.BSW另存为 D:\Other Labs\GJ\20220321\Rainbow5.BSW
	最终方法修改
	[SampleAngle]	20
	[DetectorAngle]	40
	[PolarizationAngle]
	样品 6.00 12.00
	样品 6.00 12.00
	采集时间:2022/3/21 12:56:05
	操作员姓名 :
	Scan 版本6.2.0.1588
	参数清单:
	仪器 Cary 6000i
	仪器版本 3.00
	方法日志 :
	方法名称:
	日期/时间标记:2022/3/21 12:24:22
	方法修改:
	ConcentrationReportSelected 更改:2022/3/21 12:24:23	旧:Choice 0
	ConcentrationReportSelected 更改:2022/3/21 12:24:23	旧:开
	MCAReportSelected 更改:2022/3/21 12:24:23	旧:Choice 0
	MCAReportSelected 更改:2022/3/21 12:24:23	旧:开
	X Start nm 更改:2022/3/21 12:25:30	旧:800.000
	X Stop nm 更改:2022/3/21 12:25:30	旧:200.000
	UVVIS Scan Rate nm 更改:2022/3/21 12:25:30	旧: 602.007
	NIR Scan Rate nm 更改:2022/3/21 12:25:30	旧: 602.007
	Y mode 更改:2022/3/21 12:25:30	旧:Abs
	Y min 更改:2022/3/21 12:25:30	旧: 0.00
	Y max 更改:2022/3/21 12:25:30	旧: 1.00
	带宽 更改:2022/3/21 12:25:30	旧:2.000
	NIR slit width 更改:2022/3/21 12:25:30	旧:2.000
	Common Slit Width 更改:2022/3/21 12:25:30	旧:2.000
	狭缝高度 更改:2022/3/21 12:25:30	旧:全高
	Source changeover 更改:2022/3/21 12:25:30	旧: 350.00
	Detector changeover 更改:2022/3/21 12:25:30	旧: 800.00
	Grating changeover 更改:2022/3/21 12:25:30	旧: 800.00
	Baseline Correction 更改:2022/3/21 12:25:30	旧:0
	AVASRA On 更改:2022/3/21 12:25:30	旧:关
	UMA Collect Grid 更改:2022/3/21 12:25:30	旧:
	UMA Sample Name 更改:2022/3/21 12:25:30	旧:样品名称
	Sipper Type 更改:2022/3/21 12:25:30	旧:内置 RSA
	狭缝高度 更改:2022/3/21 12:25:48	旧:全高
	另存为 D:\Other Labs\GJ\20220321\rainbow-1.BSW另存为 D:\Other Labs\GJ\20220321\rainbow-1.BSW另存为 D:\Other Labs\GJ\20220321\Rainbow2.BSW另存为 D:\Other Labs\GJ\20220321\Rainbow2.BSW另存为 D:\Other Labs\GJ\20220321\Rainbow3.BSW另存为 D:\Other Labs\GJ\20220321\Rainbow3.BSW另存为 D:\Other Labs\GJ\20220321\Rainbow4.BSW另存为 D:\Other Labs\GJ\20220321\Rainbow4.BSW另存为 D:\Other Labs\GJ\20220321\Rainbow5.BSW另存为 D:\Other Labs\G…
	最终方法修改
	[SampleAngle]	6
	[DetectorAngle]	12
	[PolarizationAngle]
	样品 20.00 40.00
	样品 20.00 40.00
	采集时间:2022/3/21 12:58:07
	操作员姓名 :
	Scan 版本6.2.0.1588
	参数清单:
	仪器 Cary 6000i
	仪器版本 3.00
	方法日志 :
	方法名称:
	日期/时间标记:2022/3/21 12:24:22
	方法修改:
	ConcentrationReportSelected 更改:2022/3/21 12:24:23	旧:Choice 0
	ConcentrationReportSelected 更改:2022/3/21 12:24:23	旧:开
	MCAReportSelected 更改:2022/3/21 12:24:23	旧:Choice 0
	MCAReportSelected 更改:2022/3/21 12:24:23	旧:开
	X Start nm 更改:2022/3/21 12:25:30	旧:800.000
	X Stop nm 更改:2022/3/21 12:25:30	旧:200.000
	UVVIS Scan Rate nm 更改:2022/3/21 12:25:30	旧: 602.007
	NIR Scan Rate nm 更改:2022/3/21 12:25:30	旧: 602.007
	Y mode 更改:2022/3/21 12:25:30	旧:Abs
	Y min 更改:2022/3/21 12:25:30	旧: 0.00
	Y max 更改:2022/3/21 12:25:30	旧: 1.00
	带宽 更改:2022/3/21 12:25:30	旧:2.000
	NIR slit width 更改:2022/3/21 12:25:30	旧:2.000
	Common Slit Width 更改:2022/3/21 12:25:30	旧:2.000
	狭缝高度 更改:2022/3/21 12:25:30	旧:全高
	Source changeover 更改:2022/3/21 12:25:30	旧: 350.00
	Detector changeover 更改:2022/3/21 12:25:30	旧: 800.00
	Grating changeover 更改:2022/3/21 12:25:30	旧: 800.00
	Baseline Correction 更改:2022/3/21 12:25:30	旧:0
	AVASRA On 更改:2022/3/21 12:25:30	旧:关
	UMA Collect Grid 更改:2022/3/21 12:25:30	旧:
	UMA Sample Name 更改:2022/3/21 12:25:30	旧:样品名称
	Sipper Type 更改:2022/3/21 12:25:30	旧:内置 RSA
	狭缝高度 更改:2022/3/21 12:25:48	旧:全高
	另存为 D:\Other Labs\GJ\20220321\rainbow-1.BSW另存为 D:\Other Labs\GJ\20220321\rainbow-1.BSW另存为 D:\Other Labs\GJ\20220321\Rainbow2.BSW另存为 D:\Other Labs\GJ\20220321\Rainbow2.BSW另存为 D:\Other Labs\GJ\20220321\Rainbow3.BSW另存为 D:\Other Labs\GJ\20220321\Rainbow3.BSW另存为 D:\Other Labs\GJ\20220321\Rainbow4.BSW另存为 D:\Other Labs\GJ\20220321\Rainbow4.BSW另存为 D:\Other Labs\GJ\20220321\Rainbow5.BSW另存为 D:\Other Labs\G…
	最终方法修改
	[SampleAngle]	20
	[DetectorAngle]	40
	[PolarizationAngle]
	样品 6.00 12.00
	样品 6.00 12.00
	采集时间:2022/3/21 13:01:11
	操作员姓名 :
	Scan 版本6.2.0.1588
	参数清单:
	仪器 Cary 6000i
	仪器版本 3.00
	方法日志 :
	方法名称:
	日期/时间标记:2022/3/21 12:24:22
	方法修改:
	ConcentrationReportSelected 更改:2022/3/21 12:24:23	旧:Choice 0
	ConcentrationReportSelected 更改:2022/3/21 12:24:23	旧:开
	MCAReportSelected 更改:2022/3/21 12:24:23	旧:Choice 0
	MCAReportSelected 更改:2022/3/21 12:24:23	旧:开
	X Start nm 更改:2022/3/21 12:25:30	旧:800.000
	X Stop nm 更改:2022/3/21 12:25:30	旧:200.000
	UVVIS Scan Rate nm 更改:2022/3/21 12:25:30	旧: 602.007
	NIR Scan Rate nm 更改:2022/3/21 12:25:30	旧: 602.007
	Y mode 更改:2022/3/21 12:25:30	旧:Abs
	Y min 更改:2022/3/21 12:25:30	旧: 0.00
	Y max 更改:2022/3/21 12:25:30	旧: 1.00
	带宽 更改:2022/3/21 12:25:30	旧:2.000
	NIR slit width 更改:2022/3/21 12:25:30	旧:2.000
	Common Slit Width 更改:2022/3/21 12:25:30	旧:2.000
	狭缝高度 更改:2022/3/21 12:25:30	旧:全高
	Source changeover 更改:2022/3/21 12:25:30	旧: 350.00
	Detector changeover 更改:2022/3/21 12:25:30	旧: 800.00
	Grating changeover 更改:2022/3/21 12:25:30	旧: 800.00
	Baseline Correction 更改:2022/3/21 12:25:30	旧:0
	AVASRA On 更改:2022/3/21 12:25:30	旧:关
	UMA Collect Grid 更改:2022/3/21 12:25:30	旧:
	UMA Sample Name 更改:2022/3/21 12:25:30	旧:样品名称
	Sipper Type 更改:2022/3/21 12:25:30	旧:内置 RSA
	狭缝高度 更改:2022/3/21 12:25:48	旧:全高
	另存为 D:\Other Labs\GJ\20220321\rainbow-1.BSW另存为 D:\Other Labs\GJ\20220321\rainbow-1.BSW另存为 D:\Other Labs\GJ\20220321\Rainbow2.BSW另存为 D:\Other Labs\GJ\20220321\Rainbow2.BSW另存为 D:\Other Labs\GJ\20220321\Rainbow3.BSW另存为 D:\Other Labs\GJ\20220321\Rainbow3.BSW另存为 D:\Other Labs\GJ\20220321\Rainbow4.BSW另存为 D:\Other Labs\GJ\20220321\Rainbow4.BSW另存为 D:\Other Labs\GJ\20220321\Rainbow5.BSW另存为 D:\Other Labs\G…
	最终方法修改
	[SampleAngle]	6
	[DetectorAngle]	12
	[PolarizationAngle]
	样品 20.00 40.00
	样品 20.00 40.00
	采集时间:2022/3/21 13:03:13
	操作员姓名 :
	Scan 版本6.2.0.1588
	参数清单:
	仪器 Cary 6000i
	仪器版本 3.00
	方法日志 :
	方法名称:
	日期/时间标记:2022/3/21 12:24:22
	方法修改:
	ConcentrationReportSelected 更改:2022/3/21 12:24:23	旧:Choice 0
	ConcentrationReportSelected 更改:2022/3/21 12:24:23	旧:开
	MCAReportSelected 更改:2022/3/21 12:24:23	旧:Choice 0
	MCAReportSelected 更改:2022/3/21 12:24:23	旧:开
	X Start nm 更改:2022/3/21 12:25:30	旧:800.000
	X Stop nm 更改:2022/3/21 12:25:30	旧:200.000
	UVVIS Scan Rate nm 更改:2022/3/21 12:25:30	旧: 602.007
	NIR Scan Rate nm 更改:2022/3/21 12:25:30	旧: 602.007
	Y mode 更改:2022/3/21 12:25:30	旧:Abs
	Y min 更改:2022/3/21 12:25:30	旧: 0.00
	Y max 更改:2022/3/21 12:25:30	旧: 1.00
	带宽 更改:2022/3/21 12:25:30	旧:2.000
	NIR slit width 更改:2022/3/21 12:25:30	旧:2.000
	Common Slit Width 更改:2022/3/21 12:25:30	旧:2.000
	狭缝高度 更改:2022/3/21 12:25:30	旧:全高
	Source changeover 更改:2022/3/21 12:25:30	旧: 350.00
	Detector changeover 更改:2022/3/21 12:25:30	旧: 800.00
	Grating changeover 更改:2022/3/21 12:25:30	旧: 800.00
	Baseline Correction 更改:2022/3/21 12:25:30	旧:0
	AVASRA On 更改:2022/3/21 12:25:30	旧:关
	UMA Collect Grid 更改:2022/3/21 12:25:30	旧:
	UMA Sample Name 更改:2022/3/21 12:25:30	旧:样品名称
	Sipper Type 更改:2022/3/21 12:25:30	旧:内置 RSA
	狭缝高度 更改:2022/3/21 12:25:48	旧:全高
	另存为 D:\Other Labs\GJ\20220321\rainbow-1.BSW另存为 D:\Other Labs\GJ\20220321\rainbow-1.BSW另存为 D:\Other Labs\GJ\20220321\Rainbow2.BSW另存为 D:\Other Labs\GJ\20220321\Rainbow2.BSW另存为 D:\Other Labs\GJ\20220321\Rainbow3.BSW另存为 D:\Other Labs\GJ\20220321\Rainbow3.BSW另存为 D:\Other Labs\GJ\20220321\Rainbow4.BSW另存为 D:\Other Labs\GJ\20220321\Rainbow4.BSW另存为 D:\Other Labs\GJ\20220321\Rainbow5.BSW另存为 D:\Other Labs\G…
	最终方法修改
	[SampleAngle]	20
	[DetectorAngle]	40
	[PolarizationAngle]

## Sheet: Figure 3e pristine films
		t1=10 nm	t1=15 nm	t1=20 nm	t1=25 nm	t1=30 nm	t1=35 nm	t1=50 nm	t1=60 nm	t1=65 nm	t1=70 nm
	wavelength (nm)	R (%)
	200	46.602	50.063	50.08	52.673	50.871	39.887	52.372	50.231	50.165	50.101
	201	47.053	49.749	51.229	53.063	50.971	40.184	17.9455	50.737	50.546	51.184
	202	47.446	49.251	51.355	52.361	50.102	39.18	4.26748	49.918	50.408	50.328
	203	47.219	48.866	50.314	52.458	50.817	39.601	-22.1639	50.553	50.328	50.223
	204	46.38	49.097	50.126	51.499	49.979	39.399	25.894	49.872	49.847	49.998
	205	46.651	49.002	49.705	51.705	49.978	39.505	68.6155	49.299	49.388	49.4
	206	45.878	47.623	49.199	50.215	49.11	38.871	26.8247	49.089	48.988	49.101
	207	45.812	47.306	48.638	50.387	48.513	38.866	43.2566	48.549	48.811	48.826
	208	45.201	46.806	48.445	49.551	48.311	38.615	9.31337	47.923	48.009	48.258
	209	44.869	46.066	47.852	48.888	47.503	37.92	27.9217	47.384	47.669	47.812
	210	44.258	45.817	47.223	48.615	47.217	38.132	24.4157	46.813	46.898	47.089
	211	43.621	44.93	46.434	47.867	46.576	37.606	31.0412	46.516	46.737	46.701
	212	43.218	44.115	45.946	46.994	45.686	37.168	29.7499	45.919	46.081	46.376
	213	42.817	43.764	45.291	46.501	45.262	36.932	29.7743	45.205	44.953	45.252
	214	41.903	43.187	44.861	45.793	44.859	36.516	18.2515	44.355	44.577	44.387
	215	41.432	42.339	44.047	44.944	43.893	35.901	30.9059	43.898	43.993	44.216
	216	40.895	41.942	43.384	44.652	43.51	35.706	66.1804	43.438	43.393	43.571
	217	40.327	41.384	42.609	43.962	42.866	35.42	26.0313	42.655	42.936	43.007
	218	39.97	40.647	42.287	43.217	42.311	34.873	34.4674	42.004	42.064	42.259
	219	39.373	39.931	41.6	42.536	41.785	34.341	3.52093	41.32	41.597	41.429
	220	38.885	39.557	40.6	41.948	40.942	34.01	15.8909	41.016	41.303	41.363
	221	38.524	39.109	40.192	41.482	40.592	33.741	16.8709	40.569	40.452	40.667
	222	37.989	38.346	39.74	40.604	39.797	33.168	22.584	39.672	39.801	40.073
	223	37.617	37.945	39.222	40.426	39.517	32.97	68.3731	39.351	39.296	39.765
	224	37.198	37.428	38.651	39.729	39.051	32.565	21.5922	38.945	38.904	39.243
	225	36.818	37.179	38.097	39.415	38.627	32.281	18.1742	38.496	38.52	38.81
	226	36.542	36.481	37.636	38.778	38.25	31.947	9.76867	38.159	38.217	38.443
	227	36.087	36.318	37.185	38.38	37.794	31.546	12.754	37.705	37.802	37.916
	228	35.88	35.903	36.847	37.997	37.277	31.379	33.5612	37.2	37.324	37.421
	229	35.578	35.578	36.306	37.656	37.034	31.061	11.0181	36.895	36.906	37.164
	230	35.341	35.313	36.134	37.212	36.791	30.81	26.975	36.733	36.726	36.82
	231	34.997	34.996	35.708	36.695	36.397	30.737	33.1219	36.221	36.412	36.556
	232	34.747	34.623	35.369	36.688	36.061	30.281	33.4704	35.883	35.861	36.086
	233	34.395	34.457	34.94	36.144	35.793	30.117	8.7706	35.767	35.586	35.674
	234	34.237	34.034	34.617	35.889	35.481	29.894	33.8717	35.377	35.333	35.665
	235	34.232	33.922	34.669	35.422	35.188	29.795	33.4301	35.134	35.15	35.294
	236	33.816	33.769	34.278	35.358	35.053	29.53	32.4166	34.754	34.807	34.986
	237	33.534	33.5	33.86	35.021	34.742	29.411	31.7275	34.455	34.607	34.851
	238	33.288	33.315	33.522	34.654	34.501	29.262	30.5099	34.143	34.178	34.435
	239	33.23	33.021	33.353	34.459	34.299	29.09	30.4144	33.965	34.01	34.257
	240	33.031	32.924	33.234	34.2	34.083	29.14	24.069	33.783	33.904	34.077
	241	32.864	32.7	33.098	34.019	33.775	28.824	26.7608	33.722	33.718	33.883
	242	32.721	32.553	32.918	33.833	33.69	28.723	25.4231	33.367	33.556	33.535
	243	32.501	32.454	32.724	33.604	33.416	28.642	23.0442	33.277	33.356	33.582
	244	32.299	32.226	32.57	33.418	33.366	28.415	22.3108	32.977	33.039	33.149
	245	32.259	32.135	32.463	33.308	33.107	28.494	28.0317	32.938	32.955	33.13
	246	31.94	32.029	32.273	33.065	32.922	28.385	22.7859	32.856	32.846	32.949
	247	31.843	31.914	32.157	33.305	32.698	28.282	23.5405	32.594	32.549	32.718
	248	31.719	31.652	32.075	32.847	32.692	28.156	26.7547	32.549	32.68	32.821
	249	31.509	31.928	31.906	32.814	32.651	28.064	27.5343	32.412	32.395	32.519
	250	31.454	31.458	31.838	32.557	32.38	28.004	23.8694	32.177	32.104	32.299
	251	31.386	31.387	31.701	32.384	32.303	27.878	26.4894	32.156	32.112	32.326
	252	31.154	31.186	31.67	32.224	32.062	27.759	25.9081	31.95	31.94	32.152
	253	31.08	31.071	31.6	32.075	32.099	27.817	25.0144	31.795	31.917	32.033
	254	30.923	30.996	31.561	32.015	31.965	27.693	26.6501	31.743	31.789	32.023
	255	30.637	30.869	31.44	31.913	31.955	27.713	26.919	31.574	31.595	31.714
	256	30.711	30.756	31.375	31.874	31.593	27.625	26.2494	31.536	31.602	31.785
	257	30.432	30.615	31.296	31.677	31.557	27.658	26.4221	31.511	31.517	31.657
	258	30.42	30.646	31.359	31.732	31.516	27.613	26.326	31.415	31.422	31.633
	259	30.264	30.478	31.205	31.591	31.637	27.636	25.3777	31.339	31.279	31.537
	260	30.247	30.587	31.267	31.589	31.558	27.651	26.7002	31.07	31.018	31.311
	261	30.059	30.368	31.195	31.42	31.423	27.456	27.1864	31.042	31.099	31.3
	262	30.006	30.32	31.157	31.303	31.28	27.516	26.1499	31.045	31.049	31.268
	263	29.889	30.284	31.085	31.335	31.336	27.553	25.7648	30.833	30.862	31.058
	264	29.84	30.115	31.165	31.192	31.12	27.362	27.1943	31.003	31.004	31.194
	265	29.756	30.189	31.037	31.201	31.264	27.559	25.412	30.925	30.875	30.986
	266	29.663	29.972	31.138	31.056	31.081	27.504	26.1688	30.842	30.753	31.022
	267	29.603	30.035	31.113	31.011	31.028	27.476	25.4162	30.766	30.573	30.857
	268	29.401	29.967	30.95	30.883	30.906	27.43	24.0749	30.515	30.461	30.649
	269	29.389	29.929	31.015	30.87	30.906	27.455	26.3016	30.612	30.522	30.874
	270	29.315	30.103	31.013	30.74	30.91	27.429	27.3488	30.386	30.409	30.653
	271	29.232	29.871	30.952	30.77	30.84	27.412	23.7732	30.437	30.374	30.682
	272	29.195	29.824	30.974	30.634	30.868	27.457	26.5106	30.404	30.375	30.579
	273	29.192	29.641	31	30.605	30.777	27.43	25.9475	30.414	30.342	30.498
	274	29.111	29.784	30.985	30.649	30.79	27.448	27.1037	30.209	30.253	30.386
	275	29.156	29.704	31.11	30.417	30.701	27.338	26.2098	30.283	30.247	30.368
	276	29.028	29.607	30.94	30.42	30.693	27.314	24.8382	30.064	30.006	30.295
	277	28.96	29.548	31.029	30.402	30.516	27.282	27.266	30.18	30.2	30.284
	278	28.906	29.662	30.927	30.297	30.533	27.342	24.5206	30.13	29.984	30.238
	279	28.971	29.58	31.001	30.212	30.492	27.326	26.5217	30.11	30.056	30.28
	280	28.884	29.644	30.916	30.305	30.519	27.402	25.5947	29.992	29.943	30.125
	281	28.937	29.764	31	30.22	30.6	27.269	25.6362	30.025	29.954	30.205
	282	28.902	29.629	31.082	30.179	30.397	27.246	28.0716	30.059	29.94	30.155
	283	28.871	29.507	31.002	30.145	30.372	27.203	28.2544	30.057	29.921	30.134
	284	28.814	29.613	30.933	30.128	30.38	27.238	26.0809	29.874	29.856	29.982
	285	28.835	29.556	31.006	30.042	30.37	27.225	24.5621	29.985	29.849	30.107
	286	28.778	29.65	30.956	30.135	30.589	27.245	26.1599	29.802	29.783	29.967
	287	28.7	29.704	30.914	30.126	30.27	27.312	24.1292	29.86	29.749	30.002
	288	28.813	29.695	31.062	30.107	30.236	27.255	26.6735	29.786	29.77	29.936
	289	28.709	29.68	30.892	30.064	30.278	27.31	24.841	29.617	29.524	29.779
	290	28.787	29.939	31.016	30.136	30.342	27.338	26.1194	29.622	29.533	29.737
	291	28.694	29.621	31.074	29.992	30.068	27.258	27.6153	29.686	29.562	29.692
	292	28.734	29.581	30.966	30.111	30.145	27.243	27.222	29.588	29.494	29.747
	293	28.744	29.701	31.023	29.964	30.131	27.259	27.821	29.618	29.46	29.716
	294	28.715	29.519	31.034	30.027	30.08	27.163	29.3076	29.623	29.456	29.838
	295	28.55	29.797	30.934	30.103	30.085	27.236	25.2564	29.599	29.503	29.598
	296	28.5	29.683	30.91	30.068	30.114	27.334	27.7206	29.51	29.41	29.614
	297	28.456	29.672	30.878	30.178	30.229	27.396	28.1922	29.469	29.363	29.604
	298	28.452	29.539	30.804	30.165	29.976	27.355	25.2125	29.507	29.286	29.553
	299	28.435	29.552	30.9	30.184	30.128	27.289	32.5589	29.428	29.301	29.567
	300	28.466	29.498	30.842	30.066	29.985	27.251	28.5113	29.345	29.207	29.453
	301	28.231	29.711	30.858	30.19	30.331	27.641	28.1742	29.474	29.4	29.485
	302	28.228	29.718	30.854	30.299	30.344	27.652	25.7202	29.441	29.356	29.603
	303	28.106	29.563	30.755	30.221	30.216	27.603	25.9719	29.379	29.29	29.483
	304	28.081	29.644	30.88	30.44	30.273	27.773	24.5984	29.513	29.22	29.496
	305	28.081	29.707	30.642	30.408	30.289	27.649	26.313	29.32	29.277	29.427
	306	28.039	29.515	30.893	30.311	30.164	27.628	27.7775	29.323	29.195	29.451
	307	28.002	29.519	30.835	30.207	30.11	27.616	21.9487	29.341	29.143	29.404
	308	27.845	29.48	30.836	30.547	30.049	27.728	28.2715	29.292	29.111	29.417
	309	27.852	29.437	30.75	30.321	30.052	27.636	30.9702	29.32	29.236	29.319
	310	27.789	29.47	30.746	30.374	30.152	27.763	24.7048	29.311	29.176	29.467
	311	27.754	29.365	30.729	30.28	30.25	27.843	28.2909	29.255	29.065	29.265
	312	27.733	29.422	30.634	30.432	30.139	27.853	25.7436	29.264	29.084	29.403
	313	27.713	29.432	30.717	30.353	30.224	27.772	29.5021	29.231	29.121	29.302
	314	27.63	29.185	30.576	30.255	30.174	27.83	22.9585	29.145	29.041	29.211
	315	27.621	29.388	30.698	30.431	30.269	27.929	26.3624	29.071	29.1	29.313
	316	27.639	29.191	30.664	30.361	30.097	27.716	23.984	29.119	29.18	29.204
	317	27.519	29.142	30.61	30.486	30.131	27.876	27.1502	28.906	28.789	29.091
	318	27.602	29.344	30.584	30.428	30.099	27.968	26.9729	28.857	28.887	29.184
	319	27.566	29.077	30.595	30.307	30.204	27.983	32.9856	29.009	28.885	29.286
	320	27.374	29.226	30.477	30.614	30.076	28.063	27.2407	28.933	28.778	29.205
	321	27.353	29.109	30.479	30.533	30.236	28.088	26.3075	28.832	28.78	29.003
	322	27.316	29.215	30.436	30.44	30.168	28.153	27.7538	28.925	28.786	29.188
	323	27.271	29.152	30.31	30.599	30.188	28.233	26.2559	28.807	28.785	29.056
	324	27.159	29.137	30.304	30.518	30.116	28.13	24.6195	28.818	28.835	29.102
	325	27.134	29.031	30.211	30.608	30.157	28.267	28.1672	28.877	28.851	28.99
	326	27.08	28.925	30.29	30.461	30.122	28.218	24.8703	28.853	28.729	29.029
	327	27.195	29.05	30.407	30.64	30.144	28.189	23.3608	28.808	28.76	29.07
	328	27.059	28.947	30.221	30.592	30.107	28.307	25.166	28.814	28.817	29.044
	329	26.966	28.965	30.165	30.867	30.256	28.45	28.0291	28.789	28.645	29.054
	330	27.142	28.974	30.285	30.753	30.184	28.441	27.1314	28.649	28.523	28.961
	331	27.031	28.891	30.267	30.722	30.236	28.449	24.6035	28.669	28.491	28.942
	332	26.943	28.894	30.142	30.773	30.291	28.594	24.6311	28.542	28.495	28.844
	333	26.847	28.892	30.172	30.901	30.336	28.646	24.4721	28.417	28.414	28.748
	334	26.947	29.018	30.168	30.974	30.317	28.705	23.6566	28.506	28.487	28.938
	335	26.712	28.941	29.957	30.923	30.33	28.729	27.3397	28.59	28.521	28.719
	336	26.751	28.808	29.92	30.847	30.372	28.762	25.3799	28.513	28.404	28.857
	337	26.566	28.905	29.932	30.992	30.448	28.886	24.9783	28.484	28.452	28.758
	338	26.723	28.842	29.83	31.123	30.344	28.839	25.5728	28.428	28.454	28.794
	339	26.685	28.899	29.935	31.003	30.42	28.947	24.3806	28.369	28.386	28.982
	340	26.717	28.847	29.946	31.207	30.505	28.903	26.4669	28.368	28.391	28.663
	341	26.615	28.681	29.781	31.106	30.34	28.891	23.9783	28.237	28.101	28.655
	342	26.506	28.761	29.852	31.213	30.445	28.98	26.4104	28.19	28.178	28.722
	343	26.421	28.601	29.715	30.974	30.389	28.958	27.6805	28.313	28.287	28.667
	344	26.345	28.479	29.776	31.238	30.299	28.983	30.4056	28.116	28.144	28.723
	345	26.404	28.554	29.717	31.282	30.433	29.12	25.5447	28.004	28.085	28.508
	346	26.387	28.555	29.659	31.272	30.48	29.188	23.6239	28.035	28.113	28.656
	347	26.27	28.549	29.675	31.315	30.44	29.256	26.8782	27.974	28.025	28.605
	348	26.188	28.469	29.51	31.4	30.56	29.336	27.8604	28.052	28.047	28.676
	349	26.141	28.537	29.451	31.479	30.608	29.401	26.5053	27.839	27.864	28.512
	350	26.173	28.451	29.444	31.532	30.588	29.444	26.1273	27.839	27.84	28.451
	351	26.095	28.458	29.443	31.534	30.585	29.45	23.7317	27.794	27.833	28.565
	352	25.918	28.292	29.172	31.608	30.584	29.506	26.0484	27.705	27.848	28.413
	353	25.984	28.31	29.286	31.627	30.649	29.602	23.3441	27.817	27.822	28.476
	354	25.914	28.416	29.23	31.691	30.666	29.612	23.4898	27.666	27.811	28.411
	355	25.844	28.26	29.113	31.783	30.612	29.72	23.1538	27.668	27.64	28.321
	356	25.839	28.213	29.222	31.761	30.754	29.711	24.4369	27.668	27.64	28.43
	357	25.781	28.317	29.161	31.92	30.76	29.881	26.7042	27.524	27.602	28.281
	358	25.653	28.111	29.067	32	30.803	29.925	26.1081	27.414	27.59	28.27
	359	25.593	28.271	28.984	32.015	30.944	30.052	24.1165	27.511	27.564	28.327
	360	25.556	28.164	28.928	32.081	30.871	30.175	24.0255	27.455	27.52	28.205
	361	25.466	28.093	28.875	32.3	30.965	30.15	25.8917	27.32	27.35	28.15
	362	25.372	27.928	28.832	32.171	30.966	30.14	23.5045	27.202	27.219	28.115
	363	25.328	27.85	28.883	32.313	31.062	30.363	26.9567	27.19	27.257	28.11
	364	25.317	27.871	28.824	32.446	31.019	30.5	24.208	27.128	27.241	28.139
	365	25.098	27.788	28.764	32.492	31.174	30.568	26.7673	26.936	27.113	28
	366	24.988	27.687	28.76	32.651	31.248	30.666	22.8062	27.025	27.096	27.944
	367	24.839	27.607	28.589	32.827	31.327	30.856	23.1147	26.88	26.881	27.872
	368	24.632	27.489	28.547	32.791	31.426	31.031	24.5086	26.705	26.797	27.789
	369	24.417	27.424	28.506	32.93	31.632	31.232	25.1509	26.73	26.739	27.708
	370	24.301	27.281	28.498	33.033	31.677	31.373	26.2045	26.609	26.657	27.739
	371	24.125	27.152	28.44	33.046	31.808	31.552	25.1984	26.534	26.542	27.541
	372	23.907	26.992	28.31	33.031	31.869	31.581	23.8411	26.421	26.508	27.493
	373	23.623	26.69	28.205	33.1	32	31.777	24.2849	26.276	26.402	27.452
	374	23.398	26.557	28.238	33.182	32.158	31.961	23.8721	26.331	26.336	27.462
	375	23.187	26.447	28.173	33.164	32.309	32.206	24.3574	26.168	26.248	27.374
	376	22.872	26.207	28.011	33.185	32.532	32.404	25.9487	26.047	26.082	27.169
	377	22.651	25.964	27.968	33.168	32.64	32.482	23.5636	26.072	26.025	27.198
	378	22.399	25.89	27.94	33.245	32.771	32.683	24.7834	25.93	25.964	27.093
	379	22.145	25.611	27.829	33.198	32.911	32.812	25.5429	25.955	25.887	27.015
	380	21.897	25.417	27.767	33.224	33.081	32.891	24.7462	25.823	25.813	26.951
	381	21.725	25.202	27.721	33.194	33.252	33.095	24.5908	25.816	25.617	26.756
	382	21.45	24.944	27.624	33.169	33.389	33.318	25.5609	25.776	25.556	26.721
	383	21.199	24.79	27.517	33.111	33.512	33.465	24.7848	25.617	25.507	26.686
	384	20.964	24.515	27.544	33.04	33.655	33.479	24.6345	25.585	25.381	26.462
	385	20.657	24.322	27.378	33.019	33.828	33.609	24.8702	25.592	25.339	26.537
	386	20.447	24.103	27.391	32.886	33.931	33.783	24.5767	25.543	25.261	26.36
	387	20.219	23.842	27.268	32.835	34.042	33.905	25.505	25.495	25.154	26.24
	388	19.967	23.559	27.189	32.838	34.258	33.992	24.6348	25.45	25.146	26.221
	389	19.721	23.452	27.161	32.724	34.401	34.167	25.8284	25.347	25.01	26.022
	390	19.44	23.2	27.029	32.758	34.552	34.292	26.0789	25.353	25.036	25.943
	391	19.128	22.93	26.911	32.676	34.668	34.278	26.9264	25.364	24.887	25.86
	392	18.909	22.692	26.855	32.617	34.83	34.495	25.3606	25.324	24.836	25.751
	393	18.634	22.584	26.738	32.567	35.018	34.643	25.2734	25.298	24.796	25.723
	394	18.385	22.24	26.684	32.508	35.1	34.801	26.1691	25.267	24.732	25.498
	395	18.101	21.998	26.614	32.46	35.273	34.833	26.0764	25.299	24.66	25.478
	396	17.818	21.779	26.437	32.331	35.386	34.958	26.9282	25.293	24.644	25.36
	397	17.586	21.466	26.353	32.164	35.506	35.081	26.3158	25.339	24.617	25.325
	398	17.299	21.268	26.264	32.089	35.67	35.156	26.7681	25.277	24.522	25.18
	399	17.005	21.032	26.17	31.953	35.802	35.327	26.125	25.275	24.533	25.035
	400	16.777	20.696	26.112	31.752	35.895	35.308	25.651	25.374	24.48	24.976
	401	16.508	20.425	25.976	31.671	36.011	35.306	26.4074	25.249	24.402	24.914
	402	16.221	20.228	25.904	31.624	36.219	35.42	26.6096	25.265	24.361	24.756
	403	15.929	20.001	25.743	31.498	36.321	35.592	26.2969	25.403	24.382	24.658
	404	15.71	19.776	25.673	31.42	36.526	35.724	27.0429	25.404	24.323	24.653
	405	15.454	19.451	25.5	31.222	36.616	35.755	27.3199	25.45	24.314	24.566
	406	15.174	19.176	25.393	31.097	36.734	35.772	27.0579	25.417	24.253	24.493
	407	14.932	18.923	25.343	30.87	36.814	35.793	27.2868	25.415	24.205	24.306
	408	14.594	18.637	25.117	30.725	36.851	35.833	26.7609	25.465	24.211	24.176
	409	14.349	18.384	25.074	30.64	37.041	35.884	27.2616	25.548	24.208	24.197
	410	14.14	18.083	25.02	30.445	37.072	35.946	27.0096	25.58	24.215	24.042
	411	13.851	17.806	24.833	30.342	37.176	36.095	27.3135	25.802	24.32	24.089
	412	13.635	17.619	24.69	30.184	37.401	36.031	27.724	25.749	24.294	24.046
	413	13.365	17.34	24.602	29.999	37.358	36.089	27.7628	25.895	24.338	23.945
	414	13.122	17.052	24.505	29.92	37.504	35.991	27.815	26.01	24.406	23.972
	415	12.886	16.801	24.414	29.699	37.618	36.093	28.1315	26.018	24.396	23.864
	416	12.654	16.505	24.236	29.542	37.688	36.098	28.2461	26.14	24.41	23.771
	417	12.383	16.269	24.157	29.457	37.844	36.243	28.383	26.275	24.46	23.76
	418	12.179	16.032	23.992	29.199	37.803	36.203	27.8203	26.337	24.52	23.736
	419	11.882	15.796	23.884	29.017	38.02	36.286	28.4527	26.451	24.61	23.693
	420	11.71	15.584	23.839	28.89	38.139	36.311	28.5606	26.578	24.647	23.66
	421	11.422	15.26	23.661	28.718	38.249	36.321	28.7903	26.744	24.8	23.695
	422	11.183	14.976	23.469	28.516	38.27	36.398	28.3314	26.738	24.809	23.605
	423	10.978	14.701	23.339	28.201	38.371	36.335	28.4409	26.965	24.92	23.642
	424	10.746	14.46	23.282	28.063	38.45	36.327	29.1439	27.106	24.981	23.612
	425	10.511	14.154	23.04	27.851	38.444	36.382	28.8973	27.256	25.106	23.562
	426	10.284	13.893	22.958	27.67	38.489	36.273	29.3537	27.307	25.177	23.627
	427	10.086	13.641	22.841	27.5	38.597	36.294	29.2633	27.535	25.342	23.588
	428	9.871	13.444	22.643	27.309	38.628	36.344	29.272	27.71	25.382	23.616
	429	9.673	13.16	22.512	27.005	38.647	36.183	29.4509	27.807	25.491	23.667
	430	9.456	12.882	22.323	26.778	38.594	36.047	29.2007	27.962	25.571	23.616
	431	9.31	12.65	22.213	26.597	38.731	36.166	29.5612	28.088	25.584	23.675
	432	9.11	12.427	22.065	26.364	38.65	36.059	29.7064	28.2	25.775	23.668
	433	8.927	12.195	21.917	26.165	38.751	36.104	29.918	28.361	25.967	23.701
	434	8.735	11.92	21.757	25.862	38.794	35.966	29.9988	28.61	26.108	23.82
	435	8.623	11.679	21.647	25.642	38.772	35.908	29.9808	28.801	26.219	23.859
	436	8.433	11.501	21.48	25.556	38.984	36.07	29.9258	28.886	26.34	23.9
	437	8.278	11.209	21.291	25.145	38.741	35.686	30.2151	29.017	26.481	24.016
	438	8.143	11.05	21.198	24.994	38.878	35.727	30.514	29.213	26.579	23.943
	439	7.978	10.804	20.984	24.809	38.893	35.691	30.4362	29.334	26.714	24.079
	440	7.849	10.588	20.775	24.447	38.678	35.531	30.7774	29.552	26.985	24.19
	441	7.687	10.342	20.636	24.306	38.831	35.55	30.4541	29.688	27.075	24.249
	442	7.586	10.112	20.484	23.998	38.789	35.373	30.4308	29.845	27.173	24.419
	443	7.483	9.941	20.304	23.789	38.735	35.357	30.5777	30.003	27.417	24.407
	444	7.363	9.706	20.101	23.489	38.688	35.2	30.4383	30.183	27.543	24.513
	445	7.25	9.483	19.906	23.191	38.654	34.997	31.1272	30.313	27.604	24.594
	446	7.17	9.31	19.775	22.958	38.585	34.934	30.8664	30.528	27.843	24.704
	447	7.017	9.07	19.524	22.652	38.522	34.829	30.8233	30.655	27.973	24.792
	448	6.981	8.905	19.398	22.442	38.404	34.57	31.0493	30.82	28.168	24.957
	449	6.9	8.699	19.236	22.178	38.393	34.466	31.1494	31.032	28.358	25.038
	450	6.836	8.522	18.966	21.91	38.298	34.376	31.1674	31.22	28.498	25.227
	451	6.774	8.323	18.794	21.575	38.113	34.196	31.0544	31.385	28.684	25.343
	452	6.718	8.146	18.581	21.289	38.135	34.077	31.0502	31.497	28.808	25.43
	453	6.674	7.987	18.387	21.06	38.029	33.893	30.7925	31.706	28.977	25.602
	454	6.645	7.825	18.2	20.764	37.88	33.761	31.1949	31.751	29.168	25.711
	455	6.593	7.675	18.013	20.494	37.839	33.596	31.0712	31.924	29.313	25.826
	456	6.589	7.502	17.812	20.195	37.761	33.366	31.2335	32.01	29.405	25.99
	457	6.574	7.374	17.613	19.928	37.649	33.258	31.336	32.216	29.597	26.095
	458	6.574	7.22	17.413	19.711	37.526	33.118	30.9624	32.324	29.765	26.215
	459	6.558	7.097	17.188	19.367	37.367	32.813	31.3066	32.456	29.872	26.427
	460	6.577	6.958	16.985	19.118	37.267	32.683	31.2801	32.642	30.057	26.548
	461	6.614	6.825	16.872	18.841	37.132	32.534	31.1962	32.743	30.217	26.685
	462	6.616	6.721	16.615	18.505	36.992	32.255	31.1101	32.864	30.366	26.875
	463	6.641	6.613	16.417	18.265	36.956	32.156	31.0921	32.996	30.54	26.983
	464	6.695	6.489	16.23	17.969	36.724	31.889	31.1033	33.029	30.571	27.185
	465	6.732	6.416	16.026	17.739	36.598	31.73	31.0384	33.19	30.825	27.292
	466	6.752	6.298	15.807	17.43	36.335	31.536	31.0992	33.322	30.924	27.413
	467	6.855	6.197	15.592	17.118	36.241	31.209	31.2261	33.341	30.971	27.593
	468	6.927	6.125	15.356	16.872	36.087	31.056	30.9446	33.487	31.218	27.728
	469	7.015	6.038	15.155	16.563	35.867	30.805	31.0114	33.559	31.278	27.872
	470	7.081	5.953	14.892	16.255	35.607	30.461	30.9378	33.718	31.506	28.132
	471	7.2	5.902	14.708	16.018	35.466	30.26	30.8346	33.8	31.71	28.213
	472	7.302	5.848	14.524	15.79	35.351	30.122	31.0016	33.959	31.786	28.409
	473	7.404	5.812	14.325	15.463	35.12	29.806	30.7769	34.033	31.898	28.598
	474	7.509	5.765	14.11	15.185	35.037	29.599	30.7247	34.139	31.988	28.7
	475	7.633	5.719	13.892	14.963	34.863	29.351	30.7114	34.145	32.048	28.881
	476	7.76	5.704	13.707	14.681	34.599	29.091	30.662	34.192	32.222	28.997
	477	7.897	5.689	13.497	14.471	34.456	28.943	30.5489	34.255	32.398	29.022
	478	8.039	5.675	13.305	14.211	34.302	28.687	30.3843	34.329	32.401	29.289
	479	8.207	5.667	13.141	13.935	34.16	28.51	30.3894	34.462	32.595	29.462
	480	8.366	5.672	12.94	13.697	33.936	28.242	30.4314	34.503	32.588	29.599
	481	8.531	5.646	12.742	13.417	33.598	27.816	30.3543	34.499	32.762	29.778
	482	8.722	5.684	12.54	13.21	33.446	27.653	30.0939	34.658	32.923	29.866
	483	8.926	5.708	12.342	12.961	33.254	27.453	30.2424	34.655	32.893	30.007
	484	9.083	5.728	12.157	12.716	33.062	27.173	30.0365	34.726	33.054	30.227
	485	9.277	5.751	11.963	12.483	32.849	26.932	29.9671	34.78	33.125	30.292
	486	9.488	5.79	11.761	12.241	32.623	26.652	29.8789	34.758	33.138	30.48
	487	9.677	5.843	11.624	12.052	32.425	26.431	29.6401	34.803	33.363	30.677
	488	9.881	5.886	11.433	11.801	32.212	26.169	29.7005	34.852	33.39	30.743
	489	10.095	5.937	11.247	11.559	32.037	25.896	29.4642	34.891	33.393	30.873
	490	10.337	6.008	11.068	11.345	31.761	25.692	29.4705	34.864	33.502	30.986
	491	10.508	6.062	10.882	11.106	31.497	25.387	29.2419	34.866	33.557	31.139
	492	10.79	6.105	10.699	10.887	31.249	25.092	29.3181	34.89	33.65	31.266
	493	11.031	6.219	10.535	10.689	30.966	24.832	29.081	34.957	33.801	31.411
	494	11.252	6.306	10.345	10.492	30.785	24.608	28.7742	34.978	33.79	31.562
	495	11.531	6.404	10.177	10.227	30.446	24.242	28.8328	34.874	33.813	31.613
	496	11.773	6.489	9.983	10.038	30.246	24.008	28.8904	35.005	33.864	31.799
	497	12.017	6.587	9.799	9.853	30.051	23.693	28.5985	34.858	33.824	31.874
	498	12.263	6.716	9.615	9.613	29.759	23.437	28.2919	34.915	33.997	31.993
	499	12.557	6.837	9.497	9.462	29.567	23.212	28.2319	34.917	33.985	32.059
	500	12.812	6.94	9.307	9.226	29.31	22.881	28.1319	34.817	33.98	32.157
	501	13.096	7.061	9.134	9.071	29.076	22.647	28.0948	34.884	34.006	32.22
	502	13.371	7.206	8.968	8.876	28.757	22.364	27.8759	34.794	33.954	32.275
	503	13.599	7.336	8.804	8.669	28.464	21.999	27.8419	34.718	34.007	32.419
	504	13.901	7.454	8.688	8.539	28.242	21.735	27.5167	34.726	34.073	32.435
	505	14.206	7.629	8.529	8.342	27.979	21.49	27.3138	34.669	33.94	32.547
	506	14.523	7.766	8.409	8.178	27.701	21.164	27.3543	34.592	34.024	32.549
	507	14.778	7.88	8.24	7.99	27.413	20.877	27.1204	34.558	34.017	32.617
	508	15.073	8.046	8.106	7.836	27.16	20.614	26.9563	34.493	33.97	32.687
	509	15.381	8.25	7.957	7.691	26.94	20.363	26.8435	34.525	34.076	32.838
	510	15.634	8.417	7.832	7.547	26.656	20.1	26.6573	34.345	33.95	32.845
	511	15.953	8.578	7.712	7.397	26.384	19.771	26.599	34.278	33.951	32.877
	512	16.262	8.76	7.602	7.247	26.122	19.559	26.3736	34.234	33.942	32.898
	513	16.557	8.949	7.468	7.131	25.931	19.307	26.2312	34.154	33.955	32.964
	514	16.812	9.127	7.336	6.98	25.614	19.005	26.0401	34.059	33.925	33.064
	515	17.186	9.337	7.218	6.858	25.363	18.709	25.9895	33.976	33.917	33.068
	516	17.53	9.531	7.129	6.757	25.074	18.441	25.7543	33.942	33.853	33.106
	517	17.83	9.736	7.016	6.611	24.804	18.15	25.4722	33.873	33.833	33.221
	518	18.135	9.947	6.893	6.502	24.52	17.86	25.421	33.778	33.766	33.182
	519	18.489	10.16	6.777	6.389	24.25	17.602	25.2837	33.583	33.581	33.182
	520	18.78	10.396	6.687	6.263	23.938	17.281	25.1004	33.505	33.631	33.182
	521	19.18	10.605	6.559	6.172	23.613	16.979	24.9056	33.377	33.548	33.1
	522	19.492	10.815	6.495	6.055	23.361	16.703	24.768	33.215	33.435	33.183
	523	19.905	11.047	6.403	5.968	23.1	16.444	24.6934	33.196	33.435	33.146
	524	20.166	11.29	6.323	5.893	22.813	16.178	24.5016	33.021	33.3	33.115
	525	20.523	11.507	6.231	5.799	22.474	15.84	24.289	32.815	33.241	33.094
	526	20.866	11.733	6.151	5.733	22.253	15.588	24.0751	32.792	33.269	33.097
	527	21.217	11.979	6.103	5.656	21.938	15.343	23.9214	32.645	33.026	33.052
	528	21.592	12.248	6.029	5.584	21.705	15.062	23.6741	32.525	32.998	33.135
	529	21.879	12.448	5.981	5.537	21.429	14.847	23.5669	32.426	32.99	33.006
	530	22.123	12.71	5.913	5.499	21.249	14.643	23.4297	32.343	32.854	33.047
	531	22.489	12.945	5.853	5.419	20.913	14.338	23.2447	32.232	32.854	32.961
	532	22.803	13.23	5.786	5.391	20.701	14.125	23.0736	32.042	32.662	32.977
	533	23.206	13.462	5.78	5.34	20.451	13.837	22.9311	31.878	32.557	32.965
	534	23.508	13.713	5.723	5.325	20.144	13.571	22.7275	31.79	32.615	32.916
	535	23.802	13.969	5.674	5.277	19.92	13.368	22.4761	31.642	32.45	32.769
	536	24.157	14.186	5.657	5.267	19.667	13.142	22.4488	31.469	32.308	32.807
	537	24.496	14.431	5.627	5.226	19.367	12.868	22.3287	31.476	32.328	32.87
	538	24.783	14.69	5.601	5.227	19.107	12.636	22.1332	31.241	32.132	32.69
	539	25.073	14.917	5.574	5.204	18.856	12.381	21.9155	31.052	32.028	32.674
	540	25.47	15.201	5.561	5.202	18.577	12.155	21.6728	31.023	32.034	32.601
	541	25.799	15.466	5.547	5.2	18.346	11.922	21.6764	30.837	31.781	32.544
	542	26.105	15.724	5.531	5.172	18.078	11.682	21.3425	30.707	31.749	32.515
	543	26.45	16.019	5.513	5.199	17.837	11.484	21.1713	30.637	31.681	32.437
	544	26.821	16.275	5.528	5.208	17.607	11.266	21.0853	30.397	31.44	32.423
	545	27.143	16.557	5.531	5.224	17.322	11.007	20.8106	30.24	31.455	32.384
	546	27.478	16.853	5.522	5.254	17.087	10.817	20.6965	30.053	31.245	32.151
	547	27.861	17.15	5.541	5.262	16.831	10.597	20.6548	29.868	31.091	32.109
	548	28.229	17.432	5.554	5.295	16.599	10.387	20.4468	29.716	31.023	32.01
	549	28.498	17.724	5.568	5.332	16.346	10.195	20.1796	29.548	30.946	31.93
	550	28.889	18.038	5.6	5.383	16.114	9.962	20.091	29.389	30.75	31.927
	551	29.279	18.292	5.638	5.418	15.871	9.754	19.9845	29.238	30.702	31.766
	552	29.572	18.606	5.669	5.473	15.619	9.584	19.7799	29.124	30.53	31.72
	553	29.902	18.88	5.701	5.534	15.368	9.354	19.4914	28.968	30.429	31.7
	554	30.24	19.131	5.729	5.584	15.18	9.19	19.567	28.857	30.339	31.61
	555	30.649	19.435	5.791	5.647	14.975	9	19.2474	28.803	30.298	31.645
	556	30.982	19.717	5.822	5.683	14.665	8.812	19.0322	28.551	30.131	31.414
	557	31.202	19.978	5.853	5.758	14.5	8.659	18.99	28.432	29.964	31.32
	558	31.589	20.274	5.904	5.81	14.289	8.433	18.8997	28.23	29.761	31.225
	559	31.834	20.563	5.98	5.884	14.09	8.296	18.6098	28.163	29.731	31.17
	560	32.201	20.806	6.023	5.979	13.868	8.146	18.5207	27.919	29.63	30.964
	561	32.524	21.097	6.081	6.043	13.665	7.953	18.2651	27.715	29.41	30.915
	562	32.9	21.339	6.157	6.127	13.446	7.806	18.2563	27.614	29.345	30.807
	563	33.232	21.676	6.235	6.25	13.259	7.648	18.1285	27.395	29.081	30.679
	564	33.528	21.923	6.3	6.31	13.029	7.472	17.961	27.267	28.978	30.585
	565	33.83	22.265	6.366	6.42	12.877	7.368	17.9045	27.138	28.863	30.475
	566	34.23	22.508	6.457	6.514	12.662	7.195	17.6815	26.925	28.744	30.424
	567	34.501	22.832	6.554	6.63	12.454	7.054	17.5764	26.787	28.672	30.265
	568	34.816	23.167	6.587	6.748	12.273	6.926	17.4135	26.544	28.488	30.098
	569	35.153	23.426	6.742	6.85	12.091	6.778	17.2935	26.365	28.244	29.984
	570	35.462	23.786	6.819	6.967	11.886	6.653	17.1915	26.244	28.167	29.881
	571	35.698	24.063	6.901	7.096	11.69	6.532	17.0885	26.032	28.032	29.74
	572	36.073	24.332	7.028	7.218	11.518	6.386	16.9065	25.8	27.857	29.678
	573	36.397	24.686	7.114	7.362	11.37	6.278	16.8807	25.71	27.768	29.528
	574	36.557	24.959	7.239	7.492	11.212	6.18	16.5652	25.599	27.604	29.442
	575	37.019	25.321	7.356	7.611	10.995	6.041	16.4245	25.452	27.537	29.313
	576	37.272	25.616	7.465	7.753	10.873	5.971	16.4848	25.336	27.439	29.31
	577	37.572	25.862	7.585	7.883	10.762	5.884	16.302	25.246	27.371	29.196
	578	37.821	26.186	7.693	8.022	10.567	5.781	16.2133	25.177	27.277	29.124
	579	38.132	26.423	7.828	8.151	10.411	5.653	16.077	24.999	27.202	29.076
	580	38.477	26.774	7.945	8.336	10.252	5.578	15.9454	24.873	26.994	28.881
	581	38.784	27.041	8.096	8.486	10.111	5.494	15.8341	24.752	26.876	28.76
	582	39.197	27.419	8.235	8.612	9.974	5.43	15.6776	24.618	26.784	28.695
	583	39.48	27.679	8.37	8.76	9.836	5.339	15.6776	24.457	26.713	28.631
	584	39.801	27.856	8.502	8.924	9.73	5.278	15.4893	24.36	26.616	28.507
	585	40.102	28.149	8.646	9.078	9.573	5.224	15.4538	24.188	26.513	28.385
	586	40.427	28.437	8.77	9.235	9.482	5.126	15.3517	24.053	26.37	28.306
	587	40.813	28.759	8.946	9.416	9.35	5.068	15.255	23.854	26.196	28.07
	588	41.14	29.042	9.11	9.599	9.242	5.028	15.1297	23.796	26.139	28.144
	589	41.452	29.388	9.256	9.755	9.114	4.973	15.0049	23.644	26	27.948
	590	41.769	29.599	9.418	9.933	8.995	4.911	14.9383	23.547	25.907	27.86
	591	42.192	29.863	9.569	10.104	8.883	4.858	14.7094	23.428	25.795	27.792
	592	42.421	30.264	9.752	10.284	8.777	4.823	14.815	23.262	25.629	27.627
	593	42.754	30.485	9.907	10.483	8.674	4.807	14.7152	23.2	25.565	27.547
	594	43.023	30.821	10.087	10.635	8.576	4.766	14.5869	23.067	25.456	27.469
	595	43.33	31.132	10.231	10.859	8.49	4.742	14.524	22.923	25.323	27.285
	596	43.656	31.43	10.416	11.052	8.399	4.721	14.5047	22.796	25.175	27.199
	597	43.845	31.702	10.566	11.235	8.318	4.675	14.4787	22.659	25.137	27.142
	598	44.299	31.947	10.793	11.461	8.219	4.679	14.3789	22.529	25.052	26.969
	599	44.532	32.306	10.976	11.632	8.138	4.667	14.311	22.474	24.953	26.992
	600	44.75	32.582	11.152	11.818	8.064	4.63	14.3439	22.392	24.853	26.857
	601	45.2	32.894	11.338	12.04	7.997	4.641	14.0888	22.28	24.706	26.71
	602	45.449	33.133	11.518	12.211	7.933	4.638	14.0662	22.164	24.652	26.731
	603	45.738	33.503	11.679	12.433	7.857	4.647	14.0594	22.02	24.543	26.546
	604	45.847	33.809	11.866	12.644	7.785	4.643	13.959	21.871	24.459	26.458
	605	46.18	34.037	12.063	12.82	7.768	4.655	13.8907	21.796	24.387	26.397
	606	46.534	34.362	12.247	13.044	7.72	4.686	13.9527	21.755	24.335	26.293
	607	46.773	34.49	12.448	13.24	7.657	4.673	13.7681	21.635	24.234	26.236
	608	47.158	34.815	12.619	13.453	7.597	4.691	13.8256	21.529	24.088	26.157
	609	47.401	35.114	12.814	13.656	7.565	4.72	13.8265	21.48	24.05	26.026
	610	47.639	35.274	13.049	13.841	7.496	4.726	13.7002	21.408	23.97	26.018
	611	47.927	35.585	13.252	14.063	7.464	4.759	13.7078	21.301	23.89	25.905
	612	48.256	35.841	13.428	14.243	7.452	4.796	13.7708	21.233	23.816	25.803
	613	48.512	36.215	13.664	14.453	7.422	4.841	13.6943	21.186	23.763	25.748
	614	48.754	36.529	13.819	14.698	7.39	4.866	13.592	21.028	23.687	25.638
	615	49.023	36.707	14.06	14.863	7.356	4.896	13.5839	20.97	23.613	25.519
	616	49.275	37.146	14.276	15.124	7.352	4.967	13.5416	20.911	23.544	25.477
	617	49.7	37.427	14.47	15.362	7.337	5.016	13.602	20.809	23.462	25.409
	618	49.804	37.567	14.684	15.535	7.302	5.07	13.6333	20.792	23.43	25.349
	619	50.044	37.874	14.868	15.772	7.304	5.13	13.4528	20.719	23.386	25.33
	620	50.352	38.277	15.147	16.036	7.289	5.182	13.4826	20.58	23.305	25.121
	621	50.603	38.469	15.362	16.242	7.305	5.249	13.5243	20.639	23.241	25.159
	622	50.828	38.766	15.581	16.47	7.323	5.31	13.4231	20.558	23.24	25.187
	623	51.137	38.93	15.787	16.68	7.32	5.384	13.4796	20.448	23.124	24.979
	624	51.452	39.149	16.016	16.94	7.304	5.447	13.406	20.42	23.119	25.015
	625	51.691	39.523	16.232	17.09	7.305	5.504	13.4743	20.349	23.012	24.831
	626	51.895	39.642	16.428	17.318	7.328	5.575	13.471	20.293	22.945	24.765
	627	52.166	40.014	16.682	17.541	7.348	5.66	13.3347	20.231	22.947	24.851
	628	52.615	40.35	16.923	17.782	7.367	5.759	13.4426	20.225	22.886	24.712
	629	52.72	40.468	17.089	18.013	7.38	5.829	13.3994	20.183	22.845	24.63
	630	52.816	40.749	17.291	18.209	7.401	5.896	13.3806	20.106	22.786	24.67
	631	53.083	41.062	17.528	18.456	7.423	6.003	13.4702	20.064	22.74	24.524
	632	53.375	41.186	17.724	18.593	7.437	6.061	13.427	20.088	22.717	24.548
	633	53.489	41.571	17.92	18.851	7.492	6.164	13.409	20.021	22.75	24.564
	634	53.912	41.69	18.2	19.107	7.53	6.272	13.4723	19.986	22.65	24.487
	635	54.126	41.95	18.409	19.331	7.554	6.351	13.4435	19.954	22.641	24.498
	636	54.376	42.345	18.667	19.525	7.585	6.445	13.5195	19.892	22.616	24.423
	637	54.525	42.561	18.858	19.746	7.644	6.58	13.5172	19.904	22.575	24.355
	638	54.766	42.793	19.041	19.871	7.699	6.668	13.4644	19.87	22.598	24.327
	639	55.008	42.959	19.31	20.207	7.711	6.762	13.4883	19.798	22.493	24.207
	640	55.193	43.303	19.535	20.467	7.781	6.917	13.6265	19.842	22.509	24.242
	641	55.451	43.523	19.756	20.674	7.858	6.989	13.5426	19.807	22.47	24.285
	642	55.864	43.729	20.054	20.903	7.917	7.106	13.5823	19.776	22.469	24.169
	643	55.986	43.943	20.282	21.116	7.944	7.217	13.4702	19.838	22.497	24.209
	644	56.256	44.269	20.489	21.328	8.013	7.332	13.5678	19.798	22.405	24.16
	645	56.405	44.502	20.723	21.519	8.069	7.463	13.671	19.825	22.429	24.133
	646	56.683	44.717	20.926	21.746	8.118	7.561	13.5819	19.745	22.375	24.116
	647	56.848	44.902	21.112	21.915	8.163	7.648	13.7247	19.783	22.361	24.032
	648	57.07	45.184	21.356	22.243	8.232	7.803	13.8431	19.732	22.391	24.061
	649	57.323	45.508	21.585	22.463	8.328	7.934	13.7842	19.767	22.385	24.117
	650	57.629	45.757	21.865	22.69	8.419	8.055	13.864	19.787	22.408	24.046
	651	57.701	45.955	22.104	22.924	8.5	8.186	13.8904	19.798	22.442	24.062
	652	58.056	46.06	22.311	23.065	8.535	8.306	13.7854	19.828	22.461	24.133
	653	58.433	46.247	22.614	23.295	8.609	8.418	13.9199	19.833	22.428	24.016
	654	58.525	46.564	22.77	23.514	8.696	8.556	13.9127	19.805	22.351	24.034
	655	58.538	46.794	22.974	23.738	8.773	8.713	13.9572	19.824	22.416	24.048
	656	58.793	46.981	23.22	23.935	8.86	8.826	13.9478	19.806	22.446	23.961
	657	59.116	47.329	23.471	24.194	8.956	8.983	14.059	19.86	22.395	24.08
	658	59.131	47.539	23.615	24.432	9.013	9.114	14.1145	19.814	22.49	23.987
	659	59.479	47.363	23.897	24.536	9.09	9.209	14.3065	19.803	22.412	24.009
	660	59.603	47.751	24.051	24.797	9.135	9.385	14.1734	19.808	22.354	23.958
	661	60.002	47.931	24.262	24.967	9.125	9.528	14.1997	19.821	22.412	23.865
	662	60.179	48.03	24.513	25.143	9.297	9.58	14.3077	19.807	22.338	23.899
	663	60.042	48.345	24.665	25.358	9.394	9.729	14.2898	19.736	22.353	23.896
	664	60.565	48.439	24.952	25.533	9.449	9.841	14.4766	19.796	22.373	23.886
	665	60.66	48.696	25.128	25.755	9.532	9.986	14.6202	19.907	22.419	23.979
	666	60.771	48.984	25.349	25.922	9.672	10.126	14.611	19.899	22.385	23.985
	667	60.936	49.185	25.552	26.141	9.744	10.294	14.6623	19.987	22.525	23.963
	668	61.398	49.377	25.855	26.361	9.865	10.436	14.7615	19.956	22.466	24.057
	669	61.519	49.333	26.089	26.584	9.938	10.541	14.7434	19.985	22.517	23.948
	670	61.531	50.029	26.221	26.889	10.104	10.786	14.8856	20.07	22.554	24.078
	671	61.862	50.301	26.433	27.09	10.199	10.925	14.8211	20.078	22.568	24.014
	672	62.135	50.359	26.69	27.268	10.309	11.057	14.932	20.096	22.608	24.061
	673	62.299	50.28	26.832	27.399	10.363	11.154	15.0425	20.189	22.599	24.062
	674	62.446	50.54	27.095	27.647	10.502	11.346	15.0225	20.22	22.656	24.108
	675	62.755	50.793	27.437	27.824	10.603	11.471	15.0223	20.275	22.713	24.143
	676	62.958	51.069	27.629	28.112	10.729	11.673	15.1967	20.327	22.794	24.175
	677	62.906	51.257	27.804	28.187	10.81	11.758	15.1812	20.447	22.777	24.222
	678	63.19	51.481	28.038	28.477	10.924	11.97	15.2704	20.369	22.762	24.227
	679	63.433	51.564	28.269	28.613	11.034	12.047	15.3688	20.485	22.889	24.292
	680	63.349	51.78	28.391	28.87	11.168	12.244	15.5782	20.55	22.914	24.274
	681	63.703	52.095	28.644	29.1	11.304	12.381	15.6175	20.541	22.962	24.34
	682	63.878	52.262	28.871	29.309	11.383	12.53	15.6103	20.615	22.997	24.37
	683	64.022	52.329	29.074	29.424	11.468	12.667	15.7313	20.601	23.063	24.453
	684	64.315	52.512	29.339	29.65	11.582	12.835	15.7901	20.647	23.084	24.464
	685	64.545	52.729	29.575	29.845	11.681	12.975	15.8232	20.77	23.14	24.503
	686	64.726	53.091	29.7	30.107	11.838	13.197	15.8347	20.863	23.217	24.629
	687	64.804	53.326	29.908	30.289	11.964	13.337	15.9508	20.883	23.206	24.547
	688	65.045	53.452	30.237	30.569	12.108	13.479	16.1415	20.887	23.234	24.581
	689	65.209	53.614	30.428	30.626	12.2	13.655	15.9411	20.907	23.344	24.594
	690	65.401	53.717	30.635	30.9	12.303	13.802	16.1557	21.012	23.35	24.683
	691	65.557	53.868	30.827	31.009	12.436	13.942	16.2496	21.108	23.436	24.777
	692	65.814	54.2	31.08	31.253	12.565	14.139	16.3039	21.179	23.443	24.746
	693	66.177	54.474	31.283	31.543	12.673	14.312	16.4091	21.213	23.467	24.826
	694	66.075	54.612	31.515	31.626	12.783	14.423	16.4367	21.32	23.615	25.004
	695	66.239	54.757	31.616	31.894	12.932	14.608	16.5251	21.383	23.647	24.952
	696	66.562	54.976	31.879	32.199	13.078	14.783	16.5617	21.425	23.691	25.031
	697	66.681	55.102	32.082	32.221	13.155	14.883	16.6016	21.473	23.766	25.08
	698	66.737	55.239	32.284	32.522	13.327	15.103	16.8307	21.489	23.848	25.057
	699	67.1	55.484	32.599	32.618	13.419	15.217	16.8294	21.599	23.826	25.162
	700	67.135	55.75	32.724	32.809	13.541	15.399	16.9566	21.707	23.93	25.195
	701	67.224	55.875	32.931	33.025	13.636	15.545	17.0158	21.803	23.991	25.276
	702	67.45	56.031	33.041	33.18	13.768	15.673	17.1105	21.826	24	25.342
	703	67.53	56.245	33.341	33.449	13.926	15.82	17.0582	21.886	24.081	25.32
	704	67.929	56.303	33.573	33.57	14.013	15.966	17.0678	21.974	24.089	25.387
	705	68.078	56.646	33.831	33.781	14.166	16.186	17.1875	21.93	24.171	25.416
	706	68.092	56.631	33.799	33.974	14.27	16.318	17.2726	22.112	24.206	25.413
	707	68.051	56.892	34.045	34.129	14.39	16.482	17.3408	22.133	24.325	25.576
	708	68.24	57.103	34.307	34.247	14.534	16.643	17.6356	22.21	24.387	25.593
	709	68.403	57.296	34.53	34.492	14.673	16.826	17.5838	22.292	24.459	25.683
	710	68.701	57.462	34.669	34.658	14.832	16.962	17.6051	22.369	24.453	25.746
	711	68.823	57.667	34.963	34.866	14.966	17.136	17.6044	22.406	24.511	25.839
	712	68.923	57.66	35.182	35.039	15.106	17.356	17.8577	22.574	24.627	25.819
	713	68.753	57.815	35.4	35.168	15.147	17.422	17.7371	22.556	24.679	25.888
	714	69.033	58.093	35.607	35.368	15.307	17.625	17.8899	22.722	24.781	25.988
	715	69.027	58.25	35.827	35.616	15.438	17.778	17.9535	22.821	24.796	26.06
	716	69.068	58.513	36.014	35.693	15.564	17.937	18.2789	22.819	24.84	26.104
	717	69.037	58.521	36.181	35.913	15.721	18.108	18.2146	22.879	24.907	26.189
	718	68.846	58.761	36.3	36.197	15.911	18.27	18.1832	23.006	24.963	26.287
	719	68.891	58.962	36.562	36.362	15.95	18.41	18.2299	23.001	25.103	26.293
	720	68.969	59.117	36.855	36.503	16.111	18.604	18.4088	23.033	25.132	26.295
	721	68.851	62.706	36.912	38.212	17.205	20.041	18.4824	23.557	25.743	26.86
	722	69.01	62.753	37.209	38.253	17.345	20.136	18.5512	23.515	25.645	26.869
	723	69.149	62.511	37.509	38.363	17.375	20.22	18.6264	23.814	25.866	26.894
	724	68.573	62.999	37.44	38.645	17.637	20.522	18.6996	23.898	25.944	27.066
	725	68.711	63.137	37.664	38.67	17.718	20.538	18.7872	23.814	25.946	27.044
	726	68.933	63.373	37.961	39.007	17.826	20.734	18.8623	24.035	26.19	27.152
	727	68.993	63.876	38.145	39.3	18.054	21.038	18.9434	24.132	26.115	27.236
	728	69.055	63.467	38.363	39.097	18.035	21.023	19.0143	24.098	26.11	27.326
	729	69.155	63.902	38.536	39.493	18.323	21.282	19.0906	24.298	26.268	27.363
	730	69.322	64.206	38.703	39.766	18.427	21.39	19.1668	24.208	26.203	27.333
	731	69.331	63.825	38.912	39.647	18.391	21.433	19.2485	24.341	26.456	27.435
	732	69.176	64.555	38.886	40.087	18.669	21.775	19.3226	24.471	26.471	27.473
	733	69.73	64.472	39.234	40.158	18.805	21.849	19.4096	24.425	26.379	27.57
	734	70.057	64.194	39.669	40.085	18.809	21.946	19.4902	24.692	26.63	27.759
	735	69.672	64.84	39.578	40.552	18.998	22.213	19.5668	24.727	26.734	27.781
	736	69.892	64.73	39.716	40.559	19.155	22.256	19.6387	24.642	26.651	27.808
	737	70.362	65.059	40.128	40.829	19.27	22.513	19.7212	24.962	27.047	27.952
	738	70.24	65.356	40.229	41.092	19.438	22.712	19.7865	24.952	26.881	27.937
	739	70.638	65.124	40.476	41.034	19.489	22.835	19.8755	24.967	26.87	28.02
	740	70.533	65.554	40.469	41.294	19.661	23.059	19.9489	25.21	27.127	28.147
	741	70.776	65.842	40.768	41.619	19.85	23.131	20.0144	25.137	27.065	28.248
	742	71.208	65.58	40.979	41.483	19.819	23.187	20.0962	25.228	27.3	28.289
	743	71.009	65.949	41.026	41.798	20.04	23.475	20.1821	25.315	27.334	28.335
	744	71.39	65.899	41.28	41.824	20.201	23.535	20.2583	25.368	27.256	28.375
	745	71.598	65.961	41.507	41.909	20.249	23.698	20.3273	25.529	27.434	28.415
	746	71.474	66.581	41.491	42.407	20.475	24.011	20.4029	25.6	27.499	28.509
	747	71.591	66.354	41.685	42.284	20.557	24.015	20.4812	25.568	27.472	28.568
	748	71.865	66.6	41.937	42.568	20.672	24.186	20.5671	25.827	27.747	28.64
	749	71.901	67.224	42.102	42.966	20.859	24.503	20.6399	25.902	27.604	28.737
	750	72.169	66.825	42.293	42.83	20.925	24.502	20.7105	25.856	27.663	28.841
	751	72.24	67.184	42.442	43.103	21.119	24.677	20.7822	26.089	27.866	28.99
	752	72.584	67.394	42.656	43.284	21.276	24.878	20.8528	25.964	27.723	28.935
	753	72.759	67.21	42.922	43.255	21.238	24.927	20.9374	26.105	28.039	29.051
	754	72.685	67.721	42.832	43.564	21.483	25.225	21.0138	26.347	28.197	29.16
	755	72.925	67.816	43.215	43.76	21.631	25.296	21.0933	26.332	28.096	29.226
	756	73.443	67.697	43.558	43.68	21.716	25.43	21.1657	26.631	28.366	29.4
	757	73.052	68.242	43.281	44.104	21.893	25.77	21.2415	26.538	28.344	29.405
	758	73.23	68.098	43.616	44.117	21.994	25.706	21.3261	26.535	28.359	29.518
	759	73.602	68.286	43.943	44.419	22.139	25.93	21.3883	26.705	28.53	29.58
	760	73.699	68.831	44.036	44.745	22.384	26.252	21.466	26.725	28.475	29.547
	761	74.262	68.437	44.479	44.476	22.359	26.256	21.5476	26.889	28.553	29.701
	762	74.096	68.81	44.422	44.846	22.587	26.503	21.6188	26.956	28.725	29.803
	763	74.166	68.994	44.616	45.067	22.773	26.591	21.6912	27.047	28.801	29.889
	764	74.448	68.763	44.969	44.977	22.748	26.658	21.7638	27.214	28.937	30.057
	765	74.227	69.557	44.945	45.356	23.021	26.961	21.8462	27.231	29.01	30.087
	766	74.744	69.507	45.305	45.491	23.235	27.155	21.9127	27.348	29.035	30.123
	767	74.95	69.364	45.478	45.591	23.2	27.225	21.9897	27.347	29.038	30.241
	768	74.678	69.884	45.435	46.001	23.496	27.536	22.0741	27.45	29.097	30.217
	769	75.046	69.825	45.651	45.89	23.514	27.543	22.1299	27.58	29.247	30.312
	770	75.505	70.134	45.977	46.315	23.734	27.767	22.2126	27.682	29.325	30.385
	771	75.579	70.676	46.208	46.546	23.898	28.062	22.2977	27.882	29.569	30.537
	772	75.73	70.275	46.379	46.503	23.945	28.096	22.3542	27.872	29.512	30.656
	773	75.799	70.68	46.489	46.789	24.168	28.298	22.4263	28.099	29.616	30.678
	774	75.805	70.81	46.757	46.996	24.265	28.384	22.5066	28.017	29.678	30.812
	775	75.98	70.68	46.784	46.887	24.296	28.489	22.5899	28.174	29.679	30.878
	776	76.04	71.294	46.932	47.323	24.603	28.882	22.6482	28.285	29.937	31.012
	777	76.436	71.308	47.228	47.337	24.729	28.956	22.7207	28.342	29.901	31.019
	778	76.902	71.184	47.553	47.331	24.814	28.976	22.8011	28.446	30.026	31.211
	779	76.473	71.69	47.513	47.743	24.981	29.386	22.8795	28.589	30.121	31.235
	780	76.649	71.614	47.568	47.815	25.044	29.307	22.9595	28.725	30.28	31.404
	781	77.169	71.866	47.909	48.02	25.197	29.542	23.0208	28.8	30.438	31.435
	782	77.062	72.341	48.106	48.351	25.388	29.832	23.0941	28.803	30.37	31.498
	783	77.296	72.058	48.27	48.356	25.553	29.89	23.1521	28.953	30.4	31.6
	784	77.325	72.303	48.37	48.552	25.695	30.093	23.2266	29.012	30.542	31.74
	785	77.513	72.679	48.516	48.837	25.873	30.179	23.2995	29.141	30.524	31.808
	786	77.99	72.416	48.795	48.711	25.796	30.267	23.3672	29.23	30.725	31.854
	787	77.815	72.893	48.822	49.105	26.046	30.574	23.4395	29.254	30.846	31.913
	788	78.157	72.922	49.229	49.206	26.245	30.671	23.5228	29.412	31.009	32.006
	789	78.618	72.831	49.447	49.038	26.203	30.761	23.5886	29.414	30.93	32.113
	790	78.214	73.622	49.348	49.581	26.491	31.12	23.6625	29.536	30.966	32.133
	791	78.424	73.433	49.612	49.602	26.584	31.091	23.7302	29.705	31.161	32.313
	792	78.763	73.678	49.884	49.935	26.799	31.35	23.8003	29.75	31.305	32.367
	793	79.008	74.2	50.095	50.185	26.942	31.61	23.8731	29.822	31.361	32.407
	794	79.142	73.76	50.334	49.981	26.995	31.573	23.9382	30.003	31.491	32.587
	795	79.224	73.922	50.5	50.193	27.118	31.723	24.0038	29.973	31.467	32.575
	796	79.507	74.295	50.591	50.374	27.308	31.913	24.0723	30.124	31.623	32.739
	797	79.658	73.979	50.849	50.37	27.26	31.972	24.1355	30.215	31.607	32.854
	798	79.437	74.629	50.827	50.761	27.542	32.274	24.2195	30.333	31.846	32.899
	799	79.629	74.477	50.863	50.774	27.686	32.33	24.2789	30.414	31.915	33.02
	800	80.134	74.477	51.302	50.767	27.685	32.379	24.3485	30.485	31.93	33.06
	801	79.724	75.024	51.199	51.214	27.901	32.734	24.4197	30.526	31.979	33.127
	802	80.081	74.882	51.32	51.208	28.016	32.729	24.4751	30.732	32.194	33.262
	803	80.475	75.095	51.695	51.337	28.144	32.918	24.5534	30.854	32.246	33.287
	804	80.352	75.48	51.844	51.792	28.417	33.209	24.6078	30.893	32.236	33.381
	805	80.822	75.206	52	51.459	28.412	33.153	24.6733	31.013	32.341	33.585
	806	80.778	75.559	52.157	51.952	28.638	33.433	24.7571	31.063	32.389	33.639
	807	81.038	75.815	52.346	51.993	28.799	33.437	24.8157	31.153	32.47	33.777
	808	81.134	75.764	52.303	51.991	28.772	33.549	24.8903	31.292	32.635	33.746
	809	80.957	76.253	52.514	52.372	28.951	33.852	24.9677	31.329	32.699	33.831
	810	81.388	76.096	52.756	52.523	29.206	33.925	25.0273	31.463	32.844	34.005
	811	81.649	76.142	52.811	52.631	29.175	34.079	25.1048	31.485	32.744	33.896
	812	81.447	76.023	52.969	52.39	29.307	34.167	25.1548	31.592	32.803	34.117
	813	81.616	76.354	52.957	52.653	29.457	34.308	25.2195	31.578	32.887	34.104
	814	81.757	76.791	53.109	53.031	29.545	34.491	25.2804	31.664	33.025	34.15
	815	81.983	76.688	53.518	52.992	29.78	34.71	25.3439	31.858	33.264	34.326
	816	82.102	76.84	53.669	53.16	29.73	34.732	25.4187	31.911	33.148	34.421
	817	82.056	76.522	53.758	53.242	29.928	34.844	25.4768	32.077	33.37	34.573
	818	82.116	77.019	53.97	53.224	30.083	35.039	25.547	32.256	33.473	34.643
	819	82.075	77.157	53.947	53.652	30.178	35.139	25.6164	32.154	33.367	34.617
	820	81.915	77.031	54.154	53.323	30.073	35.188	25.6841	32.311	33.61	34.714
	821	81.928	77.26	54.127	53.752	30.217	35.344	25.7373	32.464	33.631	34.835
	822	81.775	77.659	54.305	53.981	30.52	35.501	25.7967	32.323	33.465	34.64
	823	81.819	77.086	54.534	53.742	30.423	35.445	25.8673	32.509	33.612	34.885
	824	81.603	77.602	54.438	53.953	30.687	35.808	25.9379	32.508	33.657	34.959
	825	81.195	77.722	54.438	54.066	30.793	35.876	26.0064	32.604	33.7	34.845
	826	81.142	77.884	54.549	54.284	30.912	35.932	26.0569	32.726	33.939	35.044
	827	80.622	77.771	54.712	54.328	30.987	36.081	26.1256	32.74	34.015	35.12
	828	80.335	78.035	54.822	54.52	31.078	36.299	26.2013	32.814	33.926	35.055
	829	80.023	77.957	55.004	54.63	31.199	36.33	26.2502	32.799	33.916	35.161
	830	79.725	77.829	54.845	54.414	31.237	36.437	26.3268	32.875	34.048	35.183
	831	78.984	79.74	54.731	56.534	31.681	38.038	26.3772	33.801	35.525	36.385
	832	78.638	79.546	54.894	56.758	31.665	38.033	26.4355	33.889	35.901	36.624
	833	78.288	79.795	54.922	56.884	31.949	38.154	26.5056	34.024	35.891	36.494
	834	78.256	79.748	54.926	56.882	31.981	38.3	26.5876	34.075	35.874	36.485
	835	77.828	79.983	55.194	57.149	32.113	38.211	26.6277	34	35.73	36.432
	836	77.66	80.097	55.237	57.315	32.195	38.759	26.6837	34.093	36.058	36.732
	837	77.302	80.169	55.248	57.207	32.169	38.619	26.7634	34.162	35.826	36.53
	838	77.002	79.982	54.988	57.303	32.239	38.615	26.8028	34.169	36.008	36.745
	839	77.03	80.045	55.36	57.457	32.531	39.09	26.8729	34.31	36.058	36.738
	840	76.816	80.022	55.338	57.203	32.536	38.789	26.9284	34.274	36.053	36.806
	841	76.642	80.089	55.225	57.356	32.549	38.964	26.9989	34.458	36.121	37.027
	842	76.326	80.136	55.34	57.432	32.74	39.055	27.057	34.528	36.032	36.875
	843	76.524	80.327	55.451	57.672	32.635	39.33	27.1102	34.328	36.082	36.967
	844	76.284	80.227	55.622	57.664	32.944	39.241	27.1761	34.462	36.337	36.953
	845	76.583	80.164	55.725	57.615	32.676	39.197	27.2347	34.567	36.182	36.925
	846	76.469	80.296	55.845	57.753	32.787	39.487	27.2937	34.594	36.335	37.083
	847	76.53	80.315	55.853	57.711	33.031	39.579	27.3481	34.721	36.306	37.194
	848	76.489	80.189	55.782	57.643	33.034	39.676	27.4097	34.717	36.363	37.196
	849	76.652	80.332	55.922	57.837	33.082	39.557	27.4823	34.625	36.487	37.026
	850	76.23	80.332	55.901	58.007	33.254	39.701	27.5429	34.837	36.455	37.169
	851	76.399	80.332	55.988	57.884	33.221	39.762	27.5906	34.735	36.485	37.204
	852	76.337	80.238	55.9	57.921	33.263	39.977	27.6641	34.68	36.431	37.239
	853	76.36	80.472	55.959	58.174	33.415	39.941	27.7146	34.984	36.371	37.251
	854	76.278	80.25	56.059	58.112	33.478	39.956	27.7685	34.803	36.514	37.235
	855	76.411	80.158	56.191	58.041	33.628	40.091	27.8298	34.954	36.542	37.226
	856	76.213	80.241	56.186	58.082	33.642	40.228	27.8988	34.846	36.423	37.298
	857	76.267	80.148	56.153	58.078	33.537	40.232	27.9335	34.949	36.521	37.372
	858	76.195	80.27	56.22	58.163	33.715	40.206	27.9925	34.9	36.478	37.235
	859	76.193	79.975	56.156	58.064	33.603	40.304	28.057	34.936	36.603	37.331
	860	76.298	79.99	56.364	58.09	33.74	40.287	28.1136	34.942	36.517	37.327
	861	76.12	80.204	56.311	58.351	33.883	40.441	28.1736	34.921	36.599	37.169
	862	76.224	79.981	56.345	58.098	33.849	40.369	28.2293	34.861	36.655	37.381
	863	76.122	80.035	56.296	58.375	34.053	40.495	28.2768	34.925	36.567	37.313
	864	76.17	79.917	56.413	58.24	34.024	40.574	28.3347	34.902	36.637	37.34
	865	75.947	79.961	56.321	58.168	34.11	40.585	28.4016	35.016	36.598	37.415
	866	75.779	79.906	56.321	58.224	34.11	40.629	28.4533	34.998	36.67	37.385
	867	75.929	79.855	56.412	58.204	34.163	40.702	28.5153	35.125	36.619	37.344
	868	75.758	79.697	56.391	58.176	34.013	40.648	28.57	35.079	36.583	37.425
	869	75.864	79.658	56.509	58.228	34.211	40.768	28.6289	35.178	36.651	37.296
	870	75.757	79.621	56.509	58.281	34.165	40.845	28.6717	35.158	36.537	37.386
	871	75.679	79.707	56.561	58.319	34.44	40.952	28.7351	35.11	36.623	37.338
	872	75.61	79.507	56.482	58.267	34.355	40.888	28.7887	35.079	36.603	37.342
	873	75.573	79.174	56.623	58.114	34.39	40.87	28.8489	35.177	36.637	37.356
	874	75.472	79.336	56.538	58.299	34.426	40.912	28.9037	35.184	36.585	37.406
	875	75.399	79.543	56.519	58.228	34.436	41.013	28.9591	35.146	36.56	37.337
	876	75.422	79.223	56.462	58.187	34.496	40.917	29.0142	35.163	36.586	37.417
	877	75.266	79.166	56.607	58.2	34.502	41.044	29.0719	35.118	36.534	37.287
	878	75.262	79.262	56.525	58.289	34.512	41.126	29.1265	35.175	36.563	37.305
	879	75.168	79.205	56.533	58.173	34.51	41.183	29.1676	35.106	36.59	37.325
	880	75.143	78.996	56.616	58.142	34.522	41.187	29.2271	35.215	36.66	37.365
	881	75.136	78.95	56.522	58.172	34.631	41.229	29.2838	35.18	36.687	37.299
	882	75.119	78.829	56.573	58.262	34.688	41.263	29.3376	35.17	36.623	37.369
	883	74.926	78.701	56.56	58.187	34.659	41.267	29.3859	35.162	36.609	37.302
	884	75.006	78.824	56.635	58.189	34.748	41.31	29.4395	35.234	36.672	37.32
	885	74.81	78.697	56.631	58.208	34.823	41.317	29.4958	35.151	36.583	37.243
	886	74.848	78.707	56.6	58.243	34.756	41.419	29.5461	35.196	36.574	37.268
	887	74.737	78.505	56.54	58.117	34.767	41.419	29.6054	35.131	36.61	37.31
	888	74.723	78.56	56.549	58.121	34.843	41.464	29.6541	35.215	36.59	37.261
	889	74.721	78.512	56.583	58.176	34.906	41.494	29.7103	35.177	36.542	37.204
	890	74.542	78.433	56.511	58.068	34.861	41.449	29.75	35.094	36.477	37.18
	891	74.623	78.44	56.546	58.157	34.954	41.547	29.8053	35.115	36.562	37.258
	892	74.557	78.207	56.576	58.037	34.957	41.488	29.8587	35.127	36.532	37.182
	893	74.547	78.122	56.59	58.077	34.963	41.531	29.9085	35.115	36.535	37.225
	894	74.392	78.094	56.544	58.122	34.996	41.544	29.9617	35.181	36.553	37.212
	895	74.351	78.096	56.516	58.071	35.105	41.597	30.014	35.171	36.563	37.234
	896	74.24	77.983	56.464	57.973	35.024	41.628	30.0681	35.17	36.462	37.211
	897	74.1	78.016	56.525	58.047	35.101	41.723	30.1178	35.225	36.494	37.221
	898	74.129	77.919	56.504	57.936	35.15	41.657	30.1664	35.186	36.509	37.223
	899	74.036	77.9	56.549	58	35.195	41.668	30.2196	35.295	36.517	37.265
	900	74.016	77.75	56.542	57.98	35.193	41.713	30.2722	35.238	36.511	37.215
	901	73.878	77.751	56.362	57.922	35.236	41.748	30.3166	35.239	36.477	37.205
	902	73.809	77.579	56.445	57.834	35.195	41.769	30.3647	35.216	36.498	37.209
	903	73.773	77.528	56.457	57.924	35.222	41.79	30.4231	35.202	36.464	37.191
	904	73.755	77.725	56.437	57.9	35.268	41.756	30.4685	35.173	36.428	37.205
	905	73.692	77.415	56.442	57.844	35.264	41.789	30.5159	35.153	36.396	37.12
	906	73.601	77.513	56.489	57.977	35.363	41.926	30.568	35.194	36.482	37.201
	907	73.579	77.363	56.508	57.893	35.325	41.849	30.6158	35.203	36.451	37.135
	908	73.512	77.308	56.459	57.832	35.364	41.912	30.6691	35.272	36.367	37.163
	909	73.462	77.212	56.46	57.759	35.294	41.832	30.7161	35.17	36.37	37.054
	910	73.444	77.241	56.482	57.843	35.454	41.963	30.761	35.204	36.38	37.095
	911	73.384	77.209	56.445	57.804	35.412	41.988	30.8094	35.175	36.38	37.09
	912	73.354	77.119	56.436	57.828	35.461	42.02	30.8585	35.198	36.395	37.086
	913	73.19	76.964	56.423	57.691	35.408	41.951	30.909	35.216	36.398	37.071
	914	73.273	77.035	56.513	57.762	35.513	42.032	30.9535	35.219	36.367	37.08
	915	73.151	77.066	56.453	57.848	35.555	42.136	31.0054	35.216	36.385	37.021
	916	73.207	76.957	56.506	57.775	35.569	42.103	31.0506	35.161	36.341	37.005
	917	73.056	76.8	56.449	57.809	35.586	42.117	31.097	35.259	36.352	37.015
	918	73.116	76.831	56.588	57.801	35.626	42.158	31.1392	35.177	36.367	37.015
	919	73.07	76.773	56.493	57.843	35.661	42.22	31.1884	35.16	36.354	37.031
	920	73.024	76.887	56.498	57.918	35.698	42.254	31.2337	35.146	36.349	37.04
	921	73	76.627	56.479	57.772	35.663	42.238	31.2794	35.251	36.462	37.083
	922	72.901	76.683	56.482	57.798	35.715	42.297	31.3187	35.181	36.347	37.019
	923	72.911	76.564	56.461	57.762	35.755	42.269	31.3748	35.201	36.377	37.021
	924	72.827	76.616	56.498	57.73	35.765	42.312	31.4178	35.164	36.285	37.014
	925	72.889	76.449	56.48	57.799	35.807	42.32	31.4648	35.181	36.365	37.009
	926	72.853	76.487	56.566	57.764	35.803	42.37	31.5099	35.214	36.309	37.034
	927	72.805	76.437	56.465	57.742	35.878	42.314	31.557	35.161	36.323	36.957
	928	72.776	76.404	56.552	57.729	35.871	42.349	31.6038	35.249	36.369	37.039
	929	72.79	76.371	56.584	57.756	35.925	42.463	31.6493	35.185	36.324	37.008
	930	72.776	76.433	56.591	57.787	35.91	42.479	31.6885	35.303	36.37	37.085
	931	72.745	76.275	56.578	57.744	35.963	42.489	31.7384	35.232	36.34	37.015
	932	72.746	76.256	56.58	57.807	35.968	42.503	31.7764	35.214	36.3	36.996
	933	72.627	76.282	56.574	57.739	36.049	42.52	31.8185	35.246	36.324	37.058
	934	72.624	76.165	56.624	57.717	36.073	42.586	31.8673	35.249	36.291	37.025
	935	72.535	76.145	56.569	57.706	36.105	42.6	31.9086	35.281	36.357	37.054
	936	72.576	76.121	56.637	57.771	36.107	42.644	31.9523	35.204	36.326	37.005
	937	72.482	76.076	56.616	57.775	36.094	42.619	32.0005	35.277	36.377	37.053
	938	72.436	76.031	56.625	57.755	36.104	42.638	32.0416	35.28	36.371	37.058
	939	72.421	75.989	56.601	57.739	36.204	42.699	32.0836	35.281	36.342	37.045
	940	72.424	76.042	56.644	57.805	36.209	42.752	32.13	35.233	36.362	37.066
	941	72.392	75.946	56.615	57.757	36.267	42.735	32.1772	35.303	36.368	37.089
	942	72.344	75.927	56.652	57.762	36.239	42.782	32.2141	35.308	36.393	37.032
	943	72.42	75.933	56.661	57.783	36.281	42.83	32.2541	35.314	36.379	37.073
	944	72.336	75.923	56.71	57.762	36.333	42.838	32.2973	35.333	36.397	37.082
	945	72.281	75.812	56.693	57.741	36.35	42.843	32.3386	35.376	36.427	37.12
	946	72.303	75.871	56.722	57.706	36.377	42.926	32.3815	35.369	36.404	37.049
	947	72.232	75.788	56.7	57.776	36.424	42.934	32.4283	35.361	36.4	37.086
	948	72.221	75.842	56.758	57.816	36.428	42.959	32.47	35.395	36.401	37.093
	949	72.144	75.755	56.69	57.768	36.469	42.927	32.5118	35.389	36.358	37.029
	950	72.199	75.743	56.781	57.833	36.504	43.003	32.5558	35.355	36.357	37.056
	951	72.162	75.746	56.839	57.802	36.538	43.032	32.6021	35.387	36.402	37.071
	952	72.257	75.655	56.84	57.816	36.547	43.053	32.6382	35.413	36.401	37.09
	953	72.177	75.606	56.855	57.788	36.555	43.049	32.6818	35.4	36.373	37.082
	954	72.19	75.606	56.885	57.781	36.565	43.111	32.7253	35.393	36.407	37.065
	955	72.142	75.656	56.877	57.858	36.653	43.183	32.7668	35.479	36.471	37.119
	956	72.089	75.638	56.898	57.855	36.668	43.198	32.8076	35.47	36.453	37.117
	957	72.08	75.636	56.866	57.914	36.722	43.253	32.8477	35.464	36.442	37.099
	958	72.012	75.647	56.961	57.87	36.766	43.307	32.8908	35.521	36.496	37.149
	959	72.016	75.624	56.973	57.908	36.793	43.333	32.9346	35.516	36.52	37.129
	960	71.889	75.653	56.988	57.946	36.83	43.383	32.974	35.524	36.517	37.138
	961	71.951	75.609	57.001	57.97	36.869	43.424	33.014	35.519	36.492	37.165
	962	71.917	75.687	57.041	58.001	36.907	43.484	33.0538	35.522	36.503	37.175
	963	71.87	75.655	57.033	58.014	36.96	43.517	33.0939	35.563	36.58	37.205
	964	71.823	75.624	57.031	58.039	36.979	43.557	33.1302	35.54	36.53	37.171
	965	71.809	75.617	57.03	58.064	37.003	43.607	33.1748	35.571	36.579	37.242
	966	71.84	75.548	57.082	58.003	37.025	43.639	33.2162	35.615	36.555	37.224
	967	71.795	75.566	57.073	58.07	37.091	43.675	33.2534	35.619	36.584	37.223
	968	71.8	75.626	57.142	58.115	37.152	43.762	33.2983	35.594	36.556	37.223
	969	71.827	75.559	57.154	58.114	37.182	43.771	33.3374	35.615	36.595	37.266
	970	71.765	75.593	57.16	58.172	37.204	43.777	33.3794	35.626	36.562	37.235
	971	71.757	75.56	57.18	58.116	37.244	43.832	33.4159	35.616	36.563	37.24
	972	71.717	75.55	57.202	58.18	37.279	43.853	33.4587	35.7	36.599	37.292
	973	71.765	75.649	57.238	58.222	37.326	43.939	33.4951	35.707	36.588	37.275
	974	71.721	75.6	57.274	58.232	37.38	43.98	33.532	35.706	36.595	37.311
	975	71.718	75.609	57.279	58.206	37.374	44.013	33.5652	35.714	36.604	37.284
	976	71.712	75.594	57.315	58.227	37.439	44.031	33.6029	35.743	36.652	37.305
	977	71.703	75.577	57.34	58.256	37.439	44.066	33.6486	35.741	36.673	37.306
	978	71.651	75.514	57.332	58.283	37.491	44.076	33.6865	35.757	36.65	37.338
	979	71.673	75.564	57.419	58.315	37.514	44.124	33.7249	35.741	36.688	37.326
	980	71.642	75.625	57.445	58.346	37.591	44.22	33.7653	35.784	36.702	37.339
	981	71.628	75.569	57.412	58.356	37.616	44.21	33.8024	35.797	36.714	37.378
	982	71.61	75.496	57.44	58.318	37.665	44.197	33.8392	35.821	36.724	37.357
	983	71.655	75.519	57.487	58.374	37.65	44.266	33.8755	35.804	36.693	37.351
	984	71.674	75.564	57.502	58.417	37.712	44.331	33.9119	35.859	36.753	37.37
	985	71.603	75.479	57.529	58.397	37.714	44.357	33.9536	35.853	36.709	37.366
	986	71.69	75.523	57.529	58.449	37.795	44.423	33.9836	35.852	36.723	37.373
	987	71.602	75.5	57.592	58.409	37.812	44.422	34.0189	35.92	36.727	37.425
	988	71.643	75.512	57.579	58.514	37.832	44.466	34.0591	35.871	36.762	37.384
	989	71.573	75.542	57.561	58.514	37.909	44.515	34.0967	35.881	36.766	37.405
	990	71.608	75.497	57.69	58.54	37.886	44.527	34.1354	35.918	36.776	37.43
	991	71.536	75.504	57.666	58.536	37.924	44.586	34.1754	35.911	36.774	37.456
	992	71.639	75.491	57.646	58.553	37.976	44.599	34.2134	35.979	36.811	37.454
	993	71.588	75.553	57.721	58.59	38.041	44.681	34.247	35.924	36.754	37.384
	994	71.662	75.527	57.737	58.573	38.041	44.685	34.2866	35.986	36.84	37.466
	995	71.629	75.512	57.779	58.608	38.081	44.721	34.3228	35.976	36.813	37.483
	996	71.632	75.562	57.844	58.664	38.137	44.738	34.3549	35.985	36.837	37.516
	997	71.62	75.454	57.849	58.616	38.119	44.766	34.39	36.024	36.88	37.532
	998	71.67	75.524	57.855	58.694	38.214	44.864	34.4235	36.027	36.854	37.506
	999	71.616	75.496	57.88	58.692	38.178	44.847	34.4604	36.026	36.867	37.532
	1000	71.696	75.475	57.929	58.7	38.235	44.876	34.4979	36.056	36.881	37.533

## Sheet: Figure 3e laser coloring
	wavelength (nm)	R (%)
	1000	20.2986	20.5985	22.0255	24.5893	28.6054	34.5803	43.2514	21.1295	21.4675	23.1091	26.038	30.559	37.1034	46.2939	29.5046	29.8867	31.6978	34.8535	39.5452	46.0692	54.8	17.6752	17.9966	19.5194	22.277	26.5968	33.0089	42.2536	20.2986	20.5985	22.0255	24.5893	28.6054	34.5803	43.2514	21.1295	21.4675	23.1091	26.038	30.559	37.1034	46.2939	29.5046	29.8867	31.6978	34.8535	39.5452	46.0692
	999	20.2632	20.5655	21.9896	24.5521	28.5691	34.5424	43.2101	21.0831	21.4221	23.0605	25.9905	30.5106	37.0538	46.2454	29.4664	29.8493	31.6588	34.8142	39.5081	46.0305	54.7709	17.6266	17.9484	19.4711	22.2256	26.5468	32.9588	42.2043	20.2632	20.5655	21.9896	24.5521	28.5691	34.5424	43.2101	21.0831	21.4221	23.0605	25.9905	30.5106	37.0538	46.2454	29.4664	29.8493	31.6588	34.8142	39.5081	46.0305
	998	20.2297	20.5319	21.9569	24.5164	28.5338	34.504	43.1752	21.0396	21.3767	23.0141	25.9439	30.4619	37.0058	46.2014	29.4245	29.8109	31.6178	34.7737	39.4707	45.9907	54.7314	17.5798	17.9005	19.4231	22.1768	26.4954	32.9059	42.159	20.2297	20.5319	21.9569	24.5164	28.5338	34.504	43.1752	21.0396	21.3767	23.0141	25.9439	30.4619	37.0058	46.2014	29.4245	29.8109	31.6178	34.7737	39.4707	45.9907
	997	20.1956	20.4972	21.9201	24.4799	28.4958	34.4668	43.1328	20.9913	21.3287	22.9673	25.8961	30.4111	36.9554	46.1518	29.3892	29.7715	31.5797	34.736	39.4326	45.9557	54.6984	17.5304	17.8513	19.3735	22.1232	26.4438	32.8531	42.1073	20.1956	20.4972	21.9201	24.4799	28.4958	34.4668	43.1328	20.9913	21.3287	22.9673	25.8961	30.4111	36.9554	46.1518	29.3892	29.7715	31.5797	34.736	39.4326	45.9557
	996	20.1622	20.4632	21.8851	24.4454	28.457	34.4267	43.0941	20.9456	21.2842	22.9224	25.8458	30.3649	36.9086	46.109	29.3498	29.7308	31.5404	34.6934	39.3919	45.9226	54.6673	17.4847	17.8033	19.3256	22.0735	26.3914	32.8022	42.0556	20.1622	20.4632	21.8851	24.4454	28.457	34.4267	43.0941	20.9456	21.2842	22.9224	25.8458	30.3649	36.9086	46.109	29.3498	29.7308	31.5404	34.6934	39.3919	45.9226
	995	20.1284	20.4286	21.8518	24.4069	28.4195	34.3871	43.0579	20.8998	21.2369	22.8774	25.7987	30.3185	36.8633	46.0641	29.3129	29.6925	31.5026	34.6544	39.3542	45.8853	54.6352	17.4363	17.7576	19.2772	22.0219	26.3437	32.7481	42.0025	20.1284	20.4286	21.8518	24.4069	28.4195	34.3871	43.0579	20.8998	21.2369	22.8774	25.7987	30.3185	36.8633	46.0641	29.3129	29.6925	31.5026	34.6544	39.3542	45.8853
	994	20.0965	20.3961	21.8187	24.3739	28.3818	34.3483	43.0235	20.8543	21.1927	22.8307	25.7514	30.2717	36.8152	46.0207	29.2739	29.6542	31.4641	34.6173	39.3154	45.852	54.6054	17.3906	17.7098	19.2253	21.9706	26.289	32.6944	41.9521	20.0965	20.3961	21.8187	24.3739	28.3818	34.3483	43.0235	20.8543	21.1927	22.8307	25.7514	30.2717	36.8152	46.0207	29.2739	29.6542	31.4641	34.6173	39.3154	45.852
	993	20.0626	20.3593	21.7823	24.3333	28.3411	34.3053	42.9828	20.8061	21.1444	22.7825	25.703	30.2191	36.7681	45.9728	29.2309	29.6102	31.4247	34.5759	39.2747	45.8102	54.565	17.3411	17.6598	19.1754	21.9196	26.2316	32.6367	41.8951	20.0626	20.3593	21.7823	24.3333	28.3411	34.3053	42.9828	20.8061	21.1444	22.7825	25.703	30.2191	36.7681	45.9728	29.2309	29.6102	31.4247	34.5759	39.2747	45.8102
	992	20.0261	20.3256	21.7445	24.2961	28.3018	34.2663	42.9419	20.76	21.0986	22.7346	25.6545	30.1717	36.7162	45.9238	29.1882	29.5701	31.3807	34.5345	39.2333	45.7692	54.5335	17.2907	17.611	19.1244	21.8689	26.1781	32.5832	41.8415	20.0261	20.3256	21.7445	24.2961	28.3018	34.2663	42.9419	20.76	21.0986	22.7346	25.6545	30.1717	36.7162	45.9238	29.1882	29.5701	31.3807	34.5345	39.2333	45.7692
	991	19.9916	20.2929	21.7112	24.2619	28.2656	34.2298	42.9072	20.7145	21.0533	22.6873	25.6092	30.1206	36.6697	45.8786	29.1479	29.5318	31.3421	34.4961	39.1961	45.731	54.4992	17.2415	17.5626	19.0782	21.8186	26.1289	32.5349	41.7923	19.9916	20.2929	21.7112	24.2619	28.2656	34.2298	42.9072	20.7145	21.0533	22.6873	25.6092	30.1206	36.6697	45.8786	29.1479	29.5318	31.3421	34.4961	39.1961	45.731
	990	19.9555	20.2577	21.6718	24.2247	28.2243	34.1895	42.863	20.6689	21.0046	22.6381	25.5593	30.0709	36.6153	45.8295	29.1045	29.4904	31.2976	34.454	39.1563	45.6901	54.4637	17.1935	17.5129	19.0271	21.7672	26.0731	32.4792	41.7421	19.9555	20.2577	21.6718	24.2247	28.2243	34.1895	42.863	20.6689	21.0046	22.6381	25.5593	30.0709	36.6153	45.8295	29.1045	29.4904	31.2976	34.454	39.1563	45.6901
	989	19.922	20.2229	21.6367	24.1872	28.1892	34.1508	42.8232	20.6221	20.9596	22.5918	25.5112	30.0202	36.5684	45.7835	29.0689	29.4492	31.2584	34.4127	39.1184	45.6503	54.423	17.1455	17.4644	18.9778	21.7176	26.0234	32.4281	41.6895	19.922	20.2229	21.6367	24.1872	28.1892	34.1508	42.8232	20.6221	20.9596	22.5918	25.5112	30.0202	36.5684	45.7835	29.0689	29.4492	31.2584	34.4127	39.1184	45.6503
	988	19.8894	20.1891	21.6039	24.1503	28.153	34.1144	42.7858	20.5771	20.9125	22.5464	25.4635	29.9748	36.5181	45.7406	29.0322	29.4109	31.2206	34.3759	39.0772	45.6187	54.3943	17.0995	17.4186	18.9316	21.6682	25.9714	32.3759	41.6439	19.8894	20.1891	21.6039	24.1503	28.153	34.1144	42.7858	20.5771	20.9125	22.5464	25.4635	29.9748	36.5181	45.7406	29.0322	29.4109	31.2206	34.3759	39.0772	45.6187
	987	19.856	20.1541	21.5708	24.1157	28.1133	34.0727	42.7497	20.5299	20.8674	22.5004	25.4141	29.9252	36.473	45.6952	28.9906	29.3695	31.18	34.334	39.0382	45.5836	54.3618	17.052	17.3692	18.8807	21.6151	25.9207	32.3233	41.594	19.856	20.1541	21.5708	24.1157	28.1133	34.0727	42.7497	20.5299	20.8674	22.5004	25.4141	29.9252	36.473	45.6952	28.9906	29.3695	31.18	34.334	39.0382	45.5836
	986	19.8213	20.1188	21.5332	24.0743	28.0712	34.0307	42.7069	20.4809	20.8177	22.4498	25.3636	29.8767	36.4192	45.6467	28.9459	29.3274	31.1399	34.2912	38.9929	45.5419	54.3195	17.0029	17.3209	18.8304	21.5627	25.8668	32.2684	41.5346	19.8213	20.1188	21.5332	24.0743	28.0712	34.0307	42.7069	20.4809	20.8177	22.4498	25.3636	29.8767	36.4192	45.6467	28.9459	29.3274	31.1399	34.2912	38.9929	45.5419
	985	19.7855	20.0827	21.4972	24.0367	28.0326	33.9881	42.6669	20.4336	20.7726	22.4041	25.3163	29.8251	36.3703	45.6001	28.9052	29.2845	31.096	34.2453	38.9517	45.5006	54.2848	16.9547	17.2727	18.7796	21.51	25.8085	32.21	41.4787	19.7855	20.0827	21.4972	24.0367	28.0326	33.9881	42.6669	20.4336	20.7726	22.4041	25.3163	29.8251	36.3703	45.6001	28.9052	29.2845	31.096	34.2453	38.9517	45.5006
	984	19.7508	20.0485	21.4615	24.0003	27.9931	33.9485	42.6275	20.3879	20.7239	22.3554	25.2687	29.7754	36.3207	45.5487	28.8654	29.2432	31.0561	34.2099	38.9103	45.4609	54.2466	16.9058	17.2236	18.7293	21.459	25.7579	32.1567	41.4271	19.7508	20.0485	21.4615	24.0003	27.9931	33.9485	42.6275	20.3879	20.7239	22.3554	25.2687	29.7754	36.3207	45.5487	28.8654	29.2432	31.0561	34.2099	38.9103	45.4609
	983	19.7161	20.0147	21.4244	23.964	27.9548	33.9078	42.5847	20.3407	20.6794	22.307	25.2186	29.7244	36.2728	45.5033	28.8209	29.2031	31.0142	34.169	38.8676	45.4233	54.2156	16.8563	17.175	18.6797	21.4082	25.7016	32.1011	41.3746	19.7161	20.0147	21.4244	23.964	27.9548	33.9078	42.5847	20.3407	20.6794	22.307	25.2186	29.7244	36.2728	45.5033	28.8209	29.2031	31.0142	34.169	38.8676	45.4233
	982	19.6812	19.9795	21.3889	23.9287	27.9177	33.8719	42.5488	20.297	20.6326	22.2592	25.1732	29.6765	36.2241	45.4581	28.7828	29.1648	30.9716	34.1288	38.8325	45.3811	54.1772	16.8112	17.1279	18.6322	21.3601	25.6543	32.0512	41.3228	19.6812	19.9795	21.3889	23.9287	27.9177	33.8719	42.5488	20.297	20.6326	22.2592	25.1732	29.6765	36.2241	45.4581	28.7828	29.1648	30.9716	34.1288	38.8325	45.3811
	981	19.6468	19.9464	21.3534	23.8888	27.8804	33.8334	42.5064	20.2488	20.5842	22.2113	25.1216	29.627	36.1721	45.408	28.7404	29.1234	30.9294	34.0873	38.7924	45.344	54.1413	16.7602	17.0775	18.5835	21.3091	25.6009	31.9993	41.2717	19.6468	19.9464	21.3534	23.8888	27.8804	33.8334	42.5064	20.2488	20.5842	22.2113	25.1216	29.627	36.1721	45.408	28.7404	29.1234	30.9294	34.0873	38.7924	45.344
	980	19.6109	19.9088	21.3183	23.8526	27.8408	33.791	42.4688	20.2017	20.5366	22.1635	25.0725	29.5751	36.1217	45.3592	28.698	29.0779	30.8877	34.0428	38.7494	45.3012	54.1054	16.7125	17.0292	18.5318	21.2565	25.5471	31.9449	41.219	19.6109	19.9088	21.3183	23.8526	27.8408	33.791	42.4688	20.2017	20.5366	22.1635	25.0725	29.5751	36.1217	45.3592	28.698	29.0779	30.8877	34.0428	38.7494	45.3012
	979	19.5799	19.8762	21.2831	23.8158	27.8032	33.7515	42.4274	20.1546	20.4916	22.1179	25.0262	29.5279	36.0744	45.3118	28.662	29.0402	30.8478	34.0009	38.7079	45.2658	54.0694	16.6663	16.9837	18.4861	21.2067	25.498	31.8914	41.1713	19.5799	19.8762	21.2831	23.8158	27.8032	33.7515	42.4274	20.1546	20.4916	22.1179	25.0262	29.5279	36.0744	45.3118	28.662	29.0402	30.8478	34.0009	38.7079	45.2658
	978	19.5423	19.8412	21.2472	23.7768	27.7608	33.7064	42.3884	20.1062	20.4441	22.0688	24.9738	29.4771	36.0224	45.2673	28.6163	28.9949	30.8056	33.9573	38.6636	45.2235	54.0337	16.6172	16.9329	18.4336	21.1531	25.4416	31.8344	41.1112	19.5423	19.8412	21.2472	23.7768	27.7608	33.7064	42.3884	20.1062	20.4441	22.0688	24.9738	29.4771	36.0224	45.2673	28.6163	28.9949	30.8056	33.9573	38.6636	45.2235
	977	19.5083	19.8046	21.2102	23.7379	27.7188	33.6647	42.342	20.0576	20.3939	22.0201	24.9233	29.4242	35.9676	45.2126	28.5726	28.9514	30.7613	33.9132	38.619	45.1782	53.9902	16.5687	16.8833	18.3822	21.0994	25.3876	31.7776	41.0579	19.5083	19.8046	21.2102	23.7379	27.7188	33.6647	42.342	20.0576	20.3939	22.0201	24.9233	29.4242	35.9676	45.2126	28.5726	28.9514	30.7613	33.9132	38.619	45.1782
	976	19.4734	19.7712	21.1734	23.7007	27.6809	33.6249	42.3063	20.0123	20.349	21.9732	24.8757	29.3755	35.9219	45.1685	28.5297	28.9094	30.7195	33.8721	38.5784	45.1462	53.957	16.5202	16.837	18.3326	21.0483	25.333	31.7246	41.0045	19.4734	19.7712	21.1734	23.7007	27.6809	33.6249	42.3063	20.0123	20.349	21.9732	24.8757	29.3755	35.9219	45.1685	28.5297	28.9094	30.7195	33.8721	38.5784	45.1462
	975	19.4389	19.7382	21.1397	23.6673	27.642	33.5887	42.2685	19.9671	20.3038	21.9247	24.8301	29.3303	35.874	45.1254	28.4902	28.8713	30.6822	33.8364	38.5445	45.1064	53.9276	16.4743	16.789	18.2856	21.0018	25.284	31.6754	40.9547	19.4389	19.7382	21.1397	23.6673	27.642	33.5887	42.2685	19.9671	20.3038	21.9247	24.8301	29.3303	35.874	45.1254	28.4902	28.8713	30.6822	33.8364	38.5445	45.1064
	974	19.404	19.7013	21.1022	23.6294	27.6053	33.5494	42.2334	19.9207	20.2562	21.8752	24.7799	29.2783	35.8252	45.0778	28.4503	28.8305	30.637	33.7923	38.5002	45.0672	53.8895	16.4249	16.7423	18.237	20.9496	25.2291	31.6179	40.9024	19.404	19.7013	21.1022	23.6294	27.6053	33.5494	42.2334	19.9207	20.2562	21.8752	24.7799	29.2783	35.8252	45.0778	28.4503	28.8305	30.637	33.7923	38.5002	45.0672
	973	19.3691	19.6671	21.0688	23.5954	27.5679	33.5124	42.1914	19.8737	20.2099	21.8298	24.733	29.2289	35.7753	45.028	28.407	28.7876	30.5967	33.7524	38.4602	45.0261	53.8535	16.378	16.6935	18.1888	20.9009	25.1806	31.5712	40.855	19.3691	19.6671	21.0688	23.5954	27.5679	33.5124	42.1914	19.8737	20.2099	21.8298	24.733	29.2289	35.7753	45.028	28.407	28.7876	30.5967	33.7524	38.4602	45.0261
	972	19.3364	19.6319	21.0293	23.553	27.5277	33.4681	42.1471	19.8265	20.1615	21.7804	24.6813	29.1784	35.7224	44.9793	28.3663	28.7476	30.5505	33.7094	38.4173	44.9824	53.8162	16.3293	16.6444	18.1383	20.8493	25.1266	31.5142	40.7991	19.3364	19.6319	21.0293	23.553	27.5277	33.4681	42.1471	19.8265	20.1615	21.7804	24.6813	29.1784	35.7224	44.9793	28.3663	28.7476	30.5505	33.7094	38.4173	44.9824
	971	19.3018	19.596	20.9958	23.5163	27.4872	33.4271	42.1071	19.7782	20.1138	21.7328	24.6306	29.1248	35.6684	44.9284	28.3232	28.7014	30.5099	33.6607	38.373	44.9436	53.7745	16.2821	16.5948	18.089	20.7978	25.0735	31.4613	40.7473	19.3018	19.596	20.9958	23.5163	27.4872	33.4271	42.1071	19.7782	20.1138	21.7328	24.6306	29.1248	35.6684	44.9284	28.3232	28.7014	30.5099	33.6607	38.373	44.9436
	970	19.2636	19.56	20.9592	23.4743	27.4461	33.3827	42.0646	19.7299	20.0629	21.6828	24.5806	29.0734	35.6157	44.877	28.2782	28.6564	30.4647	33.6174	38.3272	44.8988	53.7334	16.2325	16.5456	18.0386	20.7438	25.0205	31.402	40.6912	19.2636	19.56	20.9592	23.4743	27.4461	33.3827	42.0646	19.7299	20.0629	21.6828	24.5806	29.0734	35.6157	44.877	28.2782	28.6564	30.4647	33.6174	38.3272	44.8988
	969	19.2283	19.5238	20.9215	23.4389	27.4031	33.3394	42.0225	19.6814	20.0161	21.6351	24.5303	29.0223	35.5659	44.8293	28.2325	28.6116	30.4198	33.5745	38.2833	44.858	53.6967	16.1835	16.497	17.9873	20.6906	24.9641	31.3458	40.6364	19.2283	19.5238	20.9215	23.4389	27.4031	33.3394	42.0225	19.6814	20.0161	21.6351	24.5303	29.0223	35.5659	44.8293	28.2325	28.6116	30.4198	33.5745	38.2833	44.858
	968	19.194	19.4914	20.8849	23.4018	27.3655	33.301	41.9841	19.6346	19.9705	21.5872	24.4803	28.9727	35.5161	44.7839	28.1917	28.5705	30.3799	33.533	38.2417	44.8159	53.6644	16.1376	16.4492	17.9377	20.6413	24.9108	31.2924	40.5788	19.194	19.4914	20.8849	23.4018	27.3655	33.301	41.9841	19.6346	19.9705	21.5872	24.4803	28.9727	35.5161	44.7839	28.1917	28.5705	30.3799	33.533	38.2417	44.8159
	967	19.1567	19.456	20.8485	23.3642	27.325	33.2588	41.9449	19.5884	19.9219	21.5387	24.4307	28.9222	35.4676	44.7346	28.1472	28.5277	30.3358	33.49	38.1995	44.7736	53.6239	16.0873	16.4017	17.8863	20.5884	24.856	31.235	40.5274	19.1567	19.456	20.8485	23.3642	27.325	33.2588	41.9449	19.5884	19.9219	21.5387	24.4307	28.9222	35.4676	44.7346	28.1472	28.5277	30.3358	33.49	38.1995	44.7736
	966	19.1241	19.4203	20.8131	23.3256	27.2889	33.2223	41.9051	19.5412	19.8752	21.4909	24.3826	28.8737	35.4176	44.6853	28.1069	28.4862	30.2927	33.4494	38.1604	44.7376	53.5869	16.0403	16.3542	17.839	20.5384	24.8046	31.1842	40.4792	19.1241	19.4203	20.8131	23.3256	27.2889	33.2223	41.9051	19.5412	19.8752	21.4909	24.3826	28.8737	35.4176	44.6853	28.1069	28.4862	30.2927	33.4494	38.1604	44.7376
	965	19.0896	19.3842	20.7752	23.2892	27.2488	33.1804	41.8671	19.4912	19.8267	21.4413	24.3331	28.8205	35.3671	44.6362	28.0619	28.4441	30.2473	33.4014	38.1165	44.6943	53.5503	15.99	16.3051	17.7885	20.4875	24.752	31.1304	40.4212	19.0896	19.3842	20.7752	23.2892	27.2488	33.1804	41.8671	19.4912	19.8267	21.4413	24.3331	28.8205	35.3671	44.6362	28.0619	28.4441	30.2473	33.4014	38.1165	44.6943
	964	19.0535	19.3476	20.7394	23.2508	27.2093	33.139	41.8193	19.4462	19.778	21.3913	24.2838	28.7673	35.3139	44.5883	28.02	28.3989	30.205	33.3609	38.0732	44.6515	53.5082	15.9427	16.2542	17.7399	20.4367	24.6984	31.0786	40.3703	19.0535	19.3476	20.7394	23.2508	27.2093	33.139	41.8193	19.4462	19.778	21.3913	24.2838	28.7673	35.3139	44.5883	28.02	28.3989	30.205	33.3609	38.0732	44.6515
	963	19.0197	19.3131	20.704	23.2114	27.166	33.097	41.778	19.3968	19.7311	21.3433	24.2321	28.718	35.2614	44.5316	27.9774	28.355	30.1614	33.3141	38.03	44.6113	53.4703	15.8954	16.2081	17.6904	20.385	24.646	31.0239	40.3156	19.0197	19.3131	20.704	23.2114	27.166	33.097	41.778	19.3968	19.7311	21.3433	24.2321	28.718	35.2614	44.5316	27.9774	28.355	30.1614	33.3141	38.03	44.6113
	962	18.9818	19.2772	20.6674	23.1715	27.1256	33.052	41.7368	19.3477	19.6805	21.2945	24.1808	28.6637	35.2084	44.4859	27.9302	28.3076	30.1141	33.2678	37.9825	44.5682	53.428	15.8455	16.1577	17.6408	20.3313	24.5911	30.9656	40.2615	18.9818	19.2772	20.6674	23.1715	27.1256	33.052	41.7368	19.3477	19.6805	21.2945	24.1808	28.6637	35.2084	44.4859	27.9302	28.3076	30.1141	33.2678	37.9825	44.5682
	961	18.9475	19.2433	20.6291	23.1337	27.0848	33.0095	41.6902	19.2973	19.6326	21.2445	24.1288	28.6114	35.1546	44.432	27.8854	28.2636	30.0727	33.2221	37.9355	44.5231	53.3876	15.7969	16.1084	17.5895	20.2779	24.5366	30.9078	40.2067	18.9475	19.2433	20.6291	23.1337	27.0848	33.0095	41.6902	19.2973	19.6326	21.2445	24.1288	28.6114	35.1546	44.432	27.8854	28.2636	30.0727	33.2221	37.9355	44.5231
	960	18.9117	19.2071	20.5949	23.0951	27.046	32.9674	41.6542	19.2528	19.5858	21.1966	24.081	28.5607	35.1048	44.3849	27.8409	28.2205	30.0294	33.1775	37.8927	44.4847	53.3535	15.7508	16.0599	17.539	20.2264	24.4829	30.8542	40.1532	18.9117	19.2071	20.5949	23.0951	27.046	32.9674	41.6542	19.2528	19.5858	21.1966	24.081	28.5607	35.1048	44.3849	27.8409	28.2205	30.0294	33.1775	37.8927	44.4847
	959	18.8759	19.1708	20.5585	23.0587	27.0074	32.9302	41.614	19.205	19.5386	21.1458	24.0312	28.5121	35.0556	44.3425	27.7988	28.1782	29.9855	33.1372	37.8504	44.4413	53.3161	15.7005	16.0136	17.4898	20.1766	24.428	30.7992	40.0964	18.8759	19.1708	20.5585	23.0587	27.0074	32.9302	41.614	19.205	19.5386	21.1458	24.0312	28.5121	35.0556	44.3425	27.7988	28.1782	29.9855	33.1372	37.8504	44.4413
	958	18.84	19.1366	20.5194	23.023	26.9682	32.8871	41.5738	19.1579	19.4914	21.0971	23.9789	28.4594	35.0027	44.2901	27.7518	28.1354	29.9395	33.0916	37.8088	44.399	53.2777	15.6531	15.964	17.4384	20.1249	24.3756	30.7446	40.0433	18.84	19.1366	20.5194	23.023	26.9682	32.8871	41.5738	19.1579	19.4914	21.0971	23.9789	28.4594	35.0027	44.2901	27.7518	28.1354	29.9395	33.0916	37.8088	44.399
	957	18.806	19.0989	20.484	22.9826	26.93	32.8488	41.5326	19.1109	19.4429	21.0479	23.9314	28.4098	34.9529	44.241	27.7115	28.0923	29.8953	33.0494	37.7654	44.3554	53.2404	15.6046	15.9178	17.3902	20.074	24.3218	30.6923	39.9907	18.806	19.0989	20.484	22.9826	26.93	32.8488	41.5326	19.1109	19.4429	21.0479	23.9314	28.4098	34.9529	44.241	27.7115	28.0923	29.8953	33.0494	37.7654	44.3554
	956	18.7691	19.0623	20.4443	22.9406	26.8866	32.8001	41.4859	19.0594	19.3919	20.9965	23.8779	28.3519	34.8954	44.1855	27.664	28.0428	29.8451	32.9991	37.7182	44.3086	53.1941	15.5548	15.8649	17.3378	20.0205	24.2653	30.6328	39.9335	18.7691	19.0623	20.4443	22.9406	26.8866	32.8001	41.4859	19.0594	19.3919	20.9965	23.8779	28.3519	34.8954	44.1855	27.664	28.0428	29.8451	32.9991	37.7182	44.3086
	955	18.7335	19.0268	20.4103	22.9048	26.8459	32.7602	41.4454	19.0133	19.3427	20.9478	23.8278	28.3017	34.8435	44.1349	27.6193	27.9997	29.8032	32.9562	37.6759	44.2638	53.1579	15.5073	15.8174	17.2898	19.9701	24.2151	30.5811	39.8843	18.7335	19.0268	20.4103	22.9048	26.8459	32.7602	41.4454	19.0133	19.3427	20.9478	23.8278	28.3017	34.8435	44.1349	27.6193	27.9997	29.8032	32.9562	37.6759	44.2638
	954	18.6981	18.9905	20.3711	22.8618	26.8031	32.7148	41.4016	18.9617	19.2933	20.8977	23.7731	28.2485	34.7888	44.0792	27.5732	27.9512	29.7567	32.9066	37.6266	44.2194	53.1125	15.4576	15.767	17.2389	19.9161	24.1594	30.522	39.8265	18.6981	18.9905	20.3711	22.8618	26.8031	32.7148	41.4016	18.9617	19.2933	20.8977	23.7731	28.2485	34.7888	44.0792	27.5732	27.9512	29.7567	32.9066	37.6266	44.2194
	953	18.6637	18.956	20.3378	22.8254	26.7641	32.6746	41.3594	18.9151	19.2456	20.85	23.7256	28.1974	34.7378	44.0345	27.5295	27.9088	29.7136	32.8622	37.5829	44.1783	53.0756	15.41	15.7188	17.1881	19.8649	24.1074	30.4678	39.7732	18.6637	18.956	20.3378	22.8254	26.7641	32.6746	41.3594	18.9151	19.2456	20.85	23.7256	28.1974	34.7378	44.0345	27.5295	27.9088	29.7136	32.8622	37.5829	44.1783
	952	18.6275	18.9216	20.2995	22.7891	26.7237	32.6346	41.3225	18.8664	19.1982	20.802	23.6759	28.1489	34.6871	43.988	27.486	27.864	29.6694	32.8194	37.535	44.14	53.0415	15.3631	15.6709	17.1411	19.8132	24.0539	30.4148	39.7204	18.6275	18.9216	20.2995	22.7891	26.7237	32.6346	41.3225	18.8664	19.1982	20.802	23.6759	28.1489	34.6871	43.988	27.486	27.864	29.6694	32.8194	37.535	44.14
	951	18.5904	18.8829	20.2611	22.7509	26.6844	32.592	41.2774	18.8195	19.1477	20.7525	23.6253	28.0962	34.6356	43.9366	27.4391	27.8175	29.6225	32.7741	37.4942	44.096	53.0001	15.3137	15.6221	17.0889	19.7604	23.9997	30.3557	39.6622	18.5904	18.8829	20.2611	22.7509	26.6844	32.592	41.2774	18.8195	19.1477	20.7525	23.6253	28.0962	34.6356	43.9366	27.4391	27.8175	29.6225	32.7741	37.4942	44.096
	950	18.5565	18.8482	20.2259	22.711	26.644	32.5542	41.2399	18.7708	19.1026	20.7019	23.5758	28.0478	34.5842	43.8895	27.3949	27.7756	29.5797	32.7332	37.4485	44.0515	52.9682	15.2663	15.5746	17.0402	19.7111	23.9445	30.3017	39.6103	18.5565	18.8482	20.2259	22.711	26.644	32.5542	41.2399	18.7708	19.1026	20.7019	23.5758	28.0478	34.5842	43.8895	27.3949	27.7756	29.5797	32.7332	37.4485	44.0515
	949	18.5182	18.8114	20.1882	22.673	26.6043	32.5084	41.1975	18.7224	19.051	20.6504	23.5225	27.9905	34.5321	43.8389	27.3476	27.7296	29.531	32.6833	37.4004	44.0082	52.9201	15.2157	15.5258	16.9888	19.6571	23.8913	30.2448	39.5541	18.5182	18.8114	20.1882	22.673	26.6043	32.5084	41.1975	18.7224	19.051	20.6504	23.5225	27.9905	34.5321	43.8389	27.3476	27.7296	29.531	32.6833	37.4004	44.0082
	948	18.4834	18.777	20.1502	22.6335	26.5622	32.4672	41.151	18.6742	19.0029	20.6006	23.4712	27.9385	34.4766	43.783	27.3035	27.6811	29.4843	32.6364	37.3563	43.9608	52.8787	15.1674	15.4769	16.939	19.6047	23.8361	30.1894	39.5006	18.4834	18.777	20.1502	22.6335	26.5622	32.4672	41.151	18.6742	19.0029	20.6006	23.4712	27.9385	34.4766	43.783	27.3035	27.6811	29.4843	32.6364	37.3563	43.9608
	947	18.4485	18.74	20.1143	22.5935	26.5236	32.4216	41.1094	18.6239	18.9541	20.5499	23.4211	27.8839	34.4248	43.7316	27.2584	27.6344	29.4387	32.5887	37.3093	43.9174	52.8377	15.1198	15.4274	16.8898	19.5546	23.7818	30.1372	39.4443	18.4485	18.74	20.1143	22.5935	26.5236	32.4216	41.1094	18.6239	18.9541	20.5499	23.4211	27.8839	34.4248	43.7316	27.2584	27.6344	29.4387	32.5887	37.3093	43.9174
	946	18.4113	18.7043	20.0767	22.5544	26.4791	32.378	41.0619	18.5729	18.9031	20.4995	23.3659	27.8304	34.3657	43.6759	27.2093	27.5893	29.3896	32.5397	37.2631	43.867	52.7906	15.0695	15.3772	16.8385	19.5016	23.7278	30.0796	39.386	18.4113	18.7043	20.0767	22.5544	26.4791	32.378	41.0619	18.5729	18.9031	20.4995	23.3659	27.8304	34.3657	43.6759	27.2093	27.5893	29.3896	32.5397	37.2631	43.867
	945	18.3761	18.6686	20.0404	22.518	26.4382	32.3364	41.0273	18.5261	18.8557	20.4514	23.3157	27.7807	34.314	43.626	27.1654	27.5434	29.3481	32.4962	37.2165	43.8278	52.7528	15.0228	15.3305	16.7895	19.4485	23.6743	30.0245	39.3394	18.3761	18.6686	20.0404	22.518	26.4382	32.3364	41.0273	18.5261	18.8557	20.4514	23.3157	27.7807	34.314	43.626	27.1654	27.5434	29.3481	32.4962	37.2165	43.8278
	944	18.3406	18.6326	20.0036	22.4794	26.3978	32.295	40.9824	18.4758	18.8068	20.403	23.2656	27.728	34.2612	43.5789	27.1201	27.498	29.3022	32.4502	37.169	43.7817	52.7092	14.9753	15.2824	16.7395	19.3993	23.6217	29.9698	39.2826	18.3406	18.6326	20.0036	22.4794	26.3978	32.295	40.9824	18.4758	18.8068	20.403	23.2656	27.728	34.2612	43.5789	27.1201	27.498	29.3022	32.4502	37.169	43.7817
	943	18.3031	18.5971	19.9635	22.4409	26.357	32.2542	40.9414	18.4281	18.7598	20.3511	23.2133	27.6776	34.2119	43.5307	27.0736	27.4534	29.259	32.405	37.125	43.7385	52.6738	14.9285	15.2334	16.6901	19.3464	23.5661	29.9143	39.2245	18.3031	18.5971	19.9635	22.4409	26.357	32.2542	40.9414	18.4281	18.7598	20.3511	23.2133	27.6776	34.2119	43.5307	27.0736	27.4534	29.259	32.405	37.125	43.7385
	942	18.2678	18.5575	19.9266	22.3993	26.3143	32.2102	40.9011	18.3797	18.7094	20.3	23.1639	27.6183	34.1562	43.4752	27.0236	27.4044	29.2072	32.3546	37.0752	43.6907	52.6296	14.877	15.1849	16.6381	19.2923	23.5115	29.8556	39.1711	18.2678	18.5575	19.9266	22.3993	26.3143	32.2102	40.9011	18.3797	18.7094	20.3	23.1639	27.6183	34.1562	43.4752	27.0236	27.4044	29.2072	32.3546	37.0752	43.6907
	941	18.2305	18.5213	19.8876	22.3591	26.2726	32.1658	40.8475	18.3297	18.6582	20.249	23.1083	27.5677	34.1004	43.4213	26.9767	27.3579	29.1566	32.3092	37.0296	43.6417	52.5874	14.8296	15.135	16.587	19.2369	23.4548	29.798	39.1096	18.2305	18.5213	19.8876	22.3591	26.2726	32.1658	40.8475	18.3297	18.6582	20.249	23.1083	27.5677	34.1004	43.4213	26.9767	27.3579	29.1566	32.3092	37.0296	43.6417
	940	18.1959	18.4849	19.8494	22.3184	26.2316	32.1215	40.8063	18.2799	18.6087	20.1971	23.0561	27.5124	34.0471	43.3663	26.9313	27.3098	29.109	32.2575	36.9762	43.5972	52.5425	14.7792	15.0855	16.5364	19.1856	23.3984	29.74	39.0552	18.1959	18.4849	19.8494	22.3184	26.2316	32.1215	40.8063	18.2799	18.6087	20.1971	23.0561	27.5124	34.0471	43.3663	26.9313	27.3098	29.109	32.2575	36.9762	43.5972
	939	18.1615	18.4509	19.8136	22.2789	26.191	32.0826	40.7642	18.2342	18.5604	20.148	23.0074	27.4619	33.9954	43.3179	26.8854	27.2666	29.0649	32.2167	36.9345	43.5507	52.4994	14.7321	15.0379	16.489	19.1358	23.3469	29.6889	39.0026	18.1615	18.4509	19.8136	22.2789	26.191	32.0826	40.7642	18.2342	18.5604	20.148	23.0074	27.4619	33.9954	43.3179	26.8854	27.2666	29.0649	32.2167	36.9345	43.5507
	938	18.125	18.4142	19.7779	22.2416	26.1501	32.0373	40.7197	18.1821	18.5113	20.0998	22.9532	27.4073	33.94	43.2632	26.8386	27.2166	29.0166	32.1648	36.8874	43.5057	52.4596	14.6829	14.9884	16.4382	19.0834	23.2916	29.6287	38.9434	18.125	18.4142	19.7779	22.2416	26.1501	32.0373	40.7197	18.1821	18.5113	20.0998	22.9532	27.4073	33.94	43.2632	26.8386	27.2166	29.0166	32.1648	36.8874	43.5057
	937	18.0883	18.3771	19.7413	22.2025	26.1084	31.9941	40.6779	18.1328	18.4599	20.0507	22.9019	27.354	33.8847	43.2098	26.7911	27.1692	28.9708	32.1187	36.8385	43.4607	52.4147	14.6342	14.9391	16.3876	19.032	23.2387	29.579	38.8937	18.0883	18.3771	19.7413	22.2025	26.1084	31.9941	40.6779	18.1328	18.4599	20.0507	22.9019	27.354	33.8847	43.2098	26.7911	27.1692	28.9708	32.1187	36.8385	43.4607
	936	18.0525	18.341	19.7001	22.163	26.0647	31.9488	40.6352	18.0825	18.4123	19.9967	22.8486	27.2996	33.8323	43.1589	26.7443	27.1212	28.9225	32.069	36.7898	43.4125	52.3725	14.5864	14.8907	16.338	18.9796	23.1837	29.5179	38.8339	18.0525	18.341	19.7001	22.163	26.0647	31.9488	40.6352	18.0825	18.4123	19.9967	22.8486	27.2996	33.8323	43.1589	26.7443	27.1212	28.9225	32.069	36.7898	43.4125
	935	18.0157	18.3041	19.6641	22.1244	26.0239	31.908	40.5931	18.0348	18.3622	19.9483	22.7978	27.2475	33.7796	43.107	26.6944	27.0731	28.874	32.02	36.7402	43.3678	52.3319	14.5405	14.8428	16.2882	18.9278	23.1299	29.4621	38.7795	18.0157	18.3041	19.6641	22.1244	26.0239	31.908	40.5931	18.0348	18.3622	19.9483	22.7978	27.2475	33.7796	43.107	26.6944	27.0731	28.874	32.02	36.7402	43.3678
	934	17.9787	18.2681	19.6245	22.0834	25.9833	31.8646	40.5513	17.9845	18.3129	19.8953	22.7443	27.1944	33.7262	43.0558	26.6455	27.0269	28.8245	31.9752	36.6921	43.3228	52.2893	14.4905	14.7939	16.2373	18.8741	23.0738	29.4058	38.725	17.9787	18.2681	19.6245	22.0834	25.9833	31.8646	40.5513	17.9845	18.3129	19.8953	22.7443	27.1944	33.7262	43.0558	26.6455	27.0269	28.8245	31.9752	36.6921	43.3228
	933	17.9415	18.2304	19.5864	22.0441	25.9399	31.8206	40.5077	17.9354	18.2623	19.8444	22.6939	27.1379	33.6687	43.0024	26.5982	26.9772	28.7767	31.9242	36.6433	43.2731	52.2471	14.4418	14.7442	16.1869	18.8206	23.0173	29.3478	38.6666	17.9415	18.2304	19.5864	22.0441	25.9399	31.8206	40.5077	17.9354	18.2623	19.8444	22.6939	27.1379	33.6687	43.0024	26.5982	26.9772	28.7767	31.9242	36.6433	43.2731
	932	17.9075	18.1944	19.5496	22.0031	25.9032	31.7779	40.4618	17.8869	18.214	19.7936	22.641	27.0866	33.6174	42.9509	26.5507	26.9321	28.7284	31.878	36.5991	43.2261	52.209	14.3953	14.6985	16.1379	18.77	22.9646	29.2928	38.6101	17.9075	18.1944	19.5496	22.0031	25.9032	31.7779	40.4618	17.8869	18.214	19.7936	22.641	27.0866	33.6174	42.9509	26.5507	26.9321	28.7284	31.878	36.5991	43.2261
	931	17.8684	18.1574	19.5131	21.9622	25.8578	31.7325	40.4173	17.8366	18.1628	19.7434	22.588	27.0294	33.5612	42.8984	26.5046	26.8816	28.6779	31.8291	36.5494	43.1764	52.1602	14.3452	14.6478	16.0877	18.717	22.9088	29.2361	38.5534	17.8684	18.1574	19.5131	21.9622	25.8578	31.7325	40.4173	17.8366	18.1628	19.7434	22.588	27.0294	33.5612	42.8984	26.5046	26.8816	28.6779	31.8291	36.5494	43.1764
	930	17.8337	18.1231	19.4747	21.9224	25.8137	31.6883	40.3697	17.7863	18.1127	19.6921	22.5333	26.977	33.5039	42.8402	26.4536	26.8349	28.6293	31.7785	36.4998	43.1301	52.1142	14.297	14.5989	16.0383	18.6649	22.8555	29.1806	38.4986	17.8337	18.1231	19.4747	21.9224	25.8137	31.6883	40.3697	17.7863	18.1127	19.6921	22.5333	26.977	33.5039	42.8402	26.4536	26.8349	28.6293	31.7785	36.4998	43.1301
	929	17.7978	18.0856	19.4364	21.8845	25.7733	31.644	40.3294	17.7376	18.0635	19.6406	22.4819	26.921	33.4495	42.7877	26.4069	26.7848	28.5824	31.7286	36.4505	43.083	52.0698	14.2481	14.5489	15.9859	18.6146	22.8005	29.125	38.4428	17.7978	18.0856	19.4364	21.8845	25.7733	31.644	40.3294	17.7376	18.0635	19.6406	22.4819	26.921	33.4495	42.7877	26.4069	26.7848	28.5824	31.7286	36.4505	43.083
	928	17.7632	18.0496	19.4019	21.8475	25.7344	31.6056	40.2895	17.6893	18.0166	19.5935	22.4339	26.8712	33.3982	42.7386	26.3614	26.7406	28.5391	31.684	36.4099	43.0418	52.034	14.2016	14.5032	15.9401	18.5637	22.7497	29.0728	38.3937	17.7632	18.0496	19.4019	21.8475	25.7344	31.6056	40.2895	17.6893	18.0166	19.5935	22.4339	26.8712	33.3982	42.7386	26.3614	26.7406	28.5391	31.684	36.4099	43.0418
	927	17.7251	18.0118	19.3608	21.8074	25.6906	31.5581	40.2421	17.6387	17.9646	19.5397	22.3776	26.8144	33.341	42.6839	26.3102	26.6879	28.4869	31.6336	36.3558	42.9926	51.9857	14.1524	14.4519	15.8879	18.5088	22.6918	29.0113	38.3322	17.7251	18.0118	19.3608	21.8074	25.6906	31.5581	40.2421	17.6387	17.9646	19.5397	22.3776	26.8144	33.341	42.6839	26.3102	26.6879	28.4869	31.6336	36.3558	42.9926
	926	17.6879	17.9732	19.3239	21.7653	25.6483	31.516	40.1995	17.5887	17.9144	19.4891	22.3252	26.7616	33.2872	42.6292	26.2584	26.6391	28.4374	31.5822	36.3065	42.9433	51.9406	14.1047	14.4039	15.837	18.4555	22.6369	28.9539	38.2734	17.6879	17.9732	19.3239	21.7653	25.6483	31.516	40.1995	17.5887	17.9144	19.4891	22.3252	26.7616	33.2872	42.6292	26.2584	26.6391	28.4374	31.5822	36.3065	42.9433
	925	17.6506	17.9371	19.2826	21.7245	25.6063	31.4702	40.1503	17.5372	17.8633	19.4358	22.2714	26.7051	33.2293	42.5712	26.2106	26.5894	28.3855	31.5293	36.254	42.8911	51.8933	14.0541	14.3533	15.785	18.4005	22.5782	28.8927	38.2146	17.6506	17.9371	19.2826	21.7245	25.6063	31.4702	40.1503	17.5372	17.8633	19.4358	22.2714	26.7051	33.2293	42.5712	26.2106	26.5894	28.3855	31.5293	36.254	42.8911
	924	17.6172	17.9015	19.2473	21.6859	25.5649	31.428	40.1108	17.4892	17.8145	19.3878	22.2211	26.6516	33.1749	42.5238	26.1627	26.5448	28.3372	31.4854	36.2105	42.8449	51.8526	14.0075	14.3064	15.7344	18.3506	22.5265	28.8413	38.1611	17.6172	17.9015	19.2473	21.6859	25.5649	31.428	40.1108	17.4892	17.8145	19.3878	22.2211	26.6516	33.1749	42.5238	26.1627	26.5448	28.3372	31.4854	36.2105	42.8449
	923	17.5806	17.8646	19.2102	21.6443	25.5216	31.3832	40.0673	17.4387	17.7639	19.3343	22.1659	26.5961	33.119	42.4664	26.1125	26.4931	28.2871	31.4352	36.1558	42.8	51.8091	13.9582	14.2567	15.6861	18.2985	22.4687	28.7825	38.1062	17.5806	17.8646	19.2102	21.6443	25.5216	31.3832	40.0673	17.4387	17.7639	19.3343	22.1659	26.5961	33.119	42.4664	26.1125	26.4931	28.2871	31.4352	36.1558	42.8
	922	17.5418	17.8272	19.1727	21.6044	25.4788	31.338	40.0183	17.3892	17.7131	19.2831	22.1132	26.5404	33.0629	42.4118	26.0636	26.4413	28.2356	31.384	36.109	42.7461	51.7625	13.9087	14.2091	15.6338	18.2474	22.4145	28.7248	38.0463	17.5418	17.8272	19.1727	21.6044	25.4788	31.338	40.0183	17.3892	17.7131	19.2831	22.1132	26.5404	33.0629	42.4118	26.0636	26.4413	28.2356	31.384	36.109	42.7461
	921	17.5054	17.7924	19.1339	21.5668	25.4377	31.2948	39.9767	17.339	17.6626	19.2322	22.0584	26.4859	33.0053	42.3599	26.0146	26.3941	28.1885	31.3319	36.0594	42.6964	51.7175	13.8595	14.1584	15.5851	18.193	22.36	28.6703	37.9914	17.5054	17.7924	19.1339	21.5668	25.4377	31.2948	39.9767	17.339	17.6626	19.2322	22.0584	26.4859	33.0053	42.3599	26.0146	26.3941	28.1885	31.3319	36.0594	42.6964
	920	17.4691	17.7549	19.0957	21.5263	25.395	31.2501	39.9329	17.2892	17.6133	19.1824	22.0068	26.4297	32.955	42.3085	25.9656	26.3435	28.1394	31.2803	36.0083	42.6471	51.6747	13.8131	14.1102	15.5353	18.1423	22.3057	28.6143	37.9361	17.4691	17.7549	19.0957	21.5263	25.395	31.2501	39.9329	17.2892	17.6133	19.1824	22.0068	26.4297	32.955	42.3085	25.9656	26.3435	28.1394	31.2803	36.0083	42.6471
	919	17.4339	17.7183	19.0597	21.4867	25.354	31.2087	39.8891	17.2386	17.5641	19.1319	21.9552	26.379	32.8974	42.2554	25.9165	26.2945	28.0918	31.2356	35.9607	42.6028	51.6255	13.7652	14.0621	15.4863	18.0895	22.2522	28.5581	37.8831	17.4339	17.7183	19.0597	21.4867	25.354	31.2087	39.8891	17.2386	17.5641	19.1319	21.9552	26.379	32.8974	42.2554	25.9165	26.2945	28.0918	31.2356	35.9607	42.6028
	918	17.393	17.6779	19.0137	21.4446	25.3066	31.1583	39.8428	17.1841	17.5108	19.0744	21.8956	26.3169	32.8376	42.192	25.8599	26.2394	28.0332	31.177	35.9007	42.5491	51.5771	13.7129	14.0098	15.4329	18.0324	22.1906	28.4935	37.8204	17.393	17.6779	19.0137	21.4446	25.3066	31.1583	39.8428	17.1841	17.5108	19.0744	21.8956	26.3169	32.8376	42.192	25.8599	26.2394	28.0332	31.177	35.9007	42.5491
	917	17.3571	17.6414	18.9789	21.404	25.2662	31.1155	39.7961	17.1368	17.4595	19.0255	21.8461	26.2658	32.7819	42.1427	25.8132	26.1913	27.9858	31.1281	35.8545	42.5011	51.5325	13.666	13.9626	15.3816	17.9813	22.1373	28.437	37.7599	17.3571	17.6414	18.9789	21.404	25.2662	31.1155	39.7961	17.1368	17.4595	19.0255	21.8461	26.2658	32.7819	42.1427	25.8132	26.1913	27.9858	31.1281	35.8545	42.5011
	916	17.3214	17.6059	18.9384	21.3641	25.2241	31.0722	39.7533	17.0868	17.41	18.9713	21.791	26.21	32.7272	42.0877	25.7643	26.1386	27.9336	31.0772	35.8028	42.4536	51.4846	13.6173	13.9133	15.3316	17.9287	22.0823	28.3795	37.7027	17.3214	17.6059	18.9384	21.3641	25.2241	31.0722	39.7533	17.0868	17.41	18.9713	21.791	26.21	32.7272	42.0877	25.7643	26.1386	27.9336	31.0772	35.8028	42.4536
	915	17.2851	17.5681	18.9041	21.3238	25.1805	31.0264	39.7084	17.0346	17.3576	18.9198	21.7378	26.154	32.6688	42.0317	25.7116	26.091	27.8827	31.0251	35.7515	42.402	51.4448	13.5681	13.8645	15.2799	17.8748	22.0271	28.3251	37.645	17.2851	17.5681	18.9041	21.3238	25.1805	31.0264	39.7084	17.0346	17.3576	18.9198	21.7378	26.154	32.6688	42.0317	25.7116	26.091	27.8827	31.0251	35.7515	42.402
	914	17.2493	17.532	18.8673	21.2845	25.1407	30.9816	39.6649	16.9862	17.3077	18.869	21.6844	26.1005	32.6147	41.9798	25.6629	26.0433	27.835	30.9766	35.7023	42.3553	51.402	13.5209	13.817	15.231	17.8239	21.9722	28.2673	37.5925	17.2493	17.532	18.8673	21.2845	25.1407	30.9816	39.6649	16.9862	17.3077	18.869	21.6844	26.1005	32.6147	41.9798	25.6629	26.0433	27.835	30.9766	35.7023	42.3553
	913	17.2103	17.4943	18.8254	21.2428	25.0929	30.9348	39.6158	16.9332	17.2552	18.8172	21.6282	26.0417	32.5568	41.9214	25.6115	25.9899	27.7793	30.9209	35.6484	42.3016	51.3451	13.4706	13.7678	15.179	17.7701	21.9152	28.2076	37.5326	17.2103	17.4943	18.8254	21.2428	25.0929	30.9348	39.6158	16.9332	17.2552	18.8172	21.6282	26.0417	32.5568	41.9214	25.6115	25.9899	27.7793	30.9209	35.6484	42.3016
	912	17.173	17.456	18.7863	21.2025	25.0501	30.8911	39.5705	16.881	17.2024	18.7632	21.5741	25.9857	32.4975	41.8627	25.5592	25.9362	27.7305	30.8679	35.5929	42.248	51.3001	13.4214	13.7164	15.1291	17.7162	21.8601	28.1494	37.472	17.173	17.456	18.7863	21.2025	25.0501	30.8911	39.5705	16.881	17.2024	18.7632	21.5741	25.9857	32.4975	41.8627	25.5592	25.9362	27.7305	30.8679	35.5929	42.248
	911	17.1341	17.4169	18.7481	21.1603	25.0069	30.8417	39.5219	16.8301	17.1526	18.7102	21.5177	25.9269	32.4397	41.8059	25.5053	25.8833	27.6733	30.8151	35.5417	42.2003	51.2491	13.3719	13.6661	15.0773	17.6623	21.8042	28.0895	37.4148	17.1341	17.4169	18.7481	21.1603	25.0069	30.8417	39.5219	16.8301	17.1526	18.7102	21.5177	25.9269	32.4397	41.8059	25.5053	25.8833	27.6733	30.8151	35.5417	42.2003
	910	17.0984	17.3823	18.7081	21.1212	24.9645	30.8016	39.4811	16.7803	17.1026	18.659	21.4674	25.8747	32.3831	41.7555	25.4568	25.8345	27.6243	30.7626	35.4902	42.1477	51.2093	13.3236	13.6182	15.0264	17.6124	21.7497	28.0339	37.3565	17.0984	17.3823	18.7081	21.1212	24.9645	30.8016	39.4811	16.7803	17.1026	18.659	21.4674	25.8747	32.3831	41.7555	25.4568	25.8345	27.6243	30.7626	35.4902	42.1477
	909	17.0612	17.3418	18.6678	21.0791	24.9219	30.753	39.4304	16.7277	17.0499	18.6039	21.4094	25.8127	32.3251	41.696	25.4027	25.7795	27.5704	30.7076	35.433	42.097	51.1553	13.2739	13.5666	14.9743	17.5544	21.6912	27.9704	37.3	17.0612	17.3418	18.6678	21.0791	24.9219	30.753	39.4304	16.7277	17.0499	18.6039	21.4094	25.8127	32.3251	41.696	25.4027	25.7795	27.5704	30.7076	35.433	42.097
	908	17.0247	17.3064	18.6313	21.0376	24.8782	30.7094	39.3845	16.6757	16.9985	18.5523	21.3541	25.7593	32.2666	41.6407	25.3518	25.729	27.5166	30.6571	35.3835	42.0431	51.1076	13.2264	13.5182	14.9241	17.5024	21.6357	27.9149	37.2382	17.0247	17.3064	18.6313	21.0376	24.8782	30.7094	39.3845	16.6757	16.9985	18.5523	21.3541	25.7593	32.2666	41.6407	25.3518	25.729	27.5166	30.6571	35.3835	42.0431
	907	16.9875	17.2662	18.5908	20.9961	24.8342	30.6616	39.3398	16.6253	16.9463	18.4976	21.3011	25.702	32.2103	41.5827	25.2995	25.6771	27.467	30.6044	35.3304	41.9939	51.0626	13.1761	13.4691	14.8735	17.4463	21.5793	27.8548	37.1845	16.9875	17.2662	18.5908	20.9961	24.8342	30.6616	39.3398	16.6253	16.9463	18.4976	21.3011	25.702	32.2103	41.5827	25.2995	25.6771	27.467	30.6044	35.3304	41.9939
	906	16.9484	17.2287	18.5526	20.9541	24.7898	30.6167	39.2956	16.5755	16.8956	18.4457	21.247	25.646	32.1512	41.5257	25.2496	25.6261	27.4135	30.5496	35.2776	41.938	51.0153	13.1267	13.4207	14.8207	17.3957	21.5235	27.7985	37.1205	16.9484	17.2287	18.5526	20.9541	24.7898	30.6167	39.2956	16.5755	16.8956	18.4457	21.247	25.646	32.1512	41.5257	25.2496	25.6261	27.4135	30.5496	35.2776	41.938
	905	16.9086	17.1912	18.5118	20.9126	24.7469	30.5679	39.245	16.5219	16.8417	18.3919	21.1883	25.5868	32.0923	41.4661	25.196	25.5695	27.3583	30.4963	35.2237	41.8885	50.9613	13.0763	13.3695	14.7697	17.3408	21.4642	27.7392	37.0616	16.9086	17.1912	18.5118	20.9126	24.7469	30.5679	39.245	16.5219	16.8417	18.3919	21.1883	25.5868	32.0923	41.4661	25.196	25.5695	27.3583	30.4963	35.2237	41.8885
	904	16.8724	17.1527	18.474	20.8719	24.7006	30.5216	39.2003	16.4709	16.789	18.3379	21.1352	25.5295	32.0341	41.4086	25.1417	25.5177	27.303	30.4399	35.1678	41.8312	50.9132	13.0267	13.3202	14.7185	17.2867	21.4079	27.6777	37.002	16.8724	17.1527	18.474	20.8719	24.7006	30.5216	39.2003	16.4709	16.789	18.3379	21.1352	25.5295	32.0341	41.4086	25.1417	25.5177	27.303	30.4399	35.1678	41.8312
	903	16.8343	17.1156	18.4334	20.8307	24.6566	30.4765	39.1502	16.417	16.737	18.2854	21.0797	25.4715	31.9751	41.3524	25.0889	25.464	27.2519	30.3861	35.1139	41.7775	50.8621	12.9793	13.2709	14.6668	17.2347	21.3529	27.6218	36.9427	16.8343	17.1156	18.4334	20.8307	24.6566	30.4765	39.1502	16.417	16.737	18.2854	21.0797	25.4715	31.9751	41.3524	25.0889	25.464	27.2519	30.3861	35.1139	41.7775
	902	16.7992	17.0772	18.3932	20.7881	24.6132	30.4302	39.1084	16.3665	16.6871	18.2307	21.0239	25.4139	31.9158	41.2956	25.0363	25.4108	27.1968	30.3319	35.0562	41.7248	50.8125	12.9284	13.2212	14.6149	17.1812	21.2953	27.5625	36.883	16.7992	17.0772	18.3932	20.7881	24.6132	30.4302	39.1084	16.3665	16.6871	18.2307	21.0239	25.4139	31.9158	41.2956	25.0363	25.4108	27.1968	30.3319	35.0562	41.7248
	901	16.7596	17.0404	18.3545	20.7476	24.5687	30.3855	39.0606	16.3145	16.6351	18.1789	20.9702	25.3588	31.8572	41.2381	24.9845	25.3584	27.1458	30.2779	35.0033	41.6728	50.7622	12.8811	13.1718	14.566	17.126	21.2386	27.5037	36.8254	16.7596	17.0404	18.3545	20.7476	24.5687	30.3855	39.0606	16.3145	16.6351	18.1789	20.9702	25.3588	31.8572	41.2381	24.9845	25.3584	27.1458	30.2779	35.0033	41.6728
	900	16.7228	17.0011	18.3158	20.7061	24.5262	30.3361	39.0102	16.2626	16.5818	18.1232	20.914	25.2993	31.7986	41.1846	24.9276	25.306	27.0868	30.2231	34.9487	41.6204	50.7126	12.8318	13.1228	14.5131	17.0713	21.1814	27.4431	36.7634	16.7228	17.0011	18.3158	20.7061	24.5262	30.3361	39.0102	16.2626	16.5818	18.1232	20.914	25.2993	31.7986	41.1846	24.9276	25.306	27.0868	30.2231	34.9487	41.6204
	899	16.6848	16.964	18.2782	20.6641	24.4831	30.294	38.9669	16.2113	16.5312	18.0703	20.8592	25.2466	31.741	41.127	24.8769	25.2537	27.0367	30.1701	34.8966	41.5702	50.6681	12.783	13.0732	14.4618	17.0181	21.1263	27.3863	36.7063	16.6848	16.964	18.2782	20.6641	24.4831	30.294	38.9669	16.2113	16.5312	18.0703	20.8592	25.2466	31.741	41.127	24.8769	25.2537	27.0367	30.1701	34.8966	41.5702
	898	16.647	16.9244	18.2356	20.622	24.438	30.2435	38.9176	16.1588	16.4766	18.0173	20.803	25.1867	31.6854	41.0648	24.8212	25.1981	26.9792	30.1165	34.8427	41.5136	50.619	12.7339	13.0236	14.4117	16.9661	21.0701	27.3279	36.6468	16.647	16.9244	18.2356	20.622	24.438	30.2435	38.9176	16.1588	16.4766	18.0173	20.803	25.1867	31.6854	41.0648	24.8212	25.1981	26.9792	30.1165	34.8427	41.5136
	897	16.6073	16.8854	18.1976	20.58	24.393	30.1979	38.8703	16.107	16.4244	17.9642	20.7477	25.1288	31.6223	41.0082	24.7682	25.1431	26.925	30.0599	34.7871	41.4561	50.5651	12.6844	12.9739	14.3609	16.9111	21.0131	27.2667	36.5879	16.6073	16.8854	18.1976	20.58	24.393	30.1979	38.8703	16.107	16.4244	17.9642	20.7477	25.1288	31.6223	41.0082	24.7682	25.1431	26.925	30.0599	34.7871	41.4561
	896	16.5697	16.848	18.1562	20.5408	24.3482	30.1523	38.8225	16.0531	16.3716	17.9079	20.6889	25.0694	31.5618	40.9471	24.7129	25.0884	26.8706	30.0045	34.7276	41.4014	50.5185	12.6338	12.9223	14.3073	16.8558	20.9538	27.2058	36.5279	16.5697	16.848	18.1562	20.5408	24.3482	30.1523	38.8225	16.0531	16.3716	17.9079	20.6889	25.0694	31.5618	40.9471	24.7129	25.0884	26.8706	30.0045	34.7276	41.4014
	895	16.531	16.8098	18.1176	20.4976	24.3026	30.1048	38.7764	16.0019	16.3184	17.8559	20.6352	25.0119	31.5036	40.8904	24.66	25.0333	26.8165	29.9463	34.6734	41.3461	50.4589	12.5853	12.8746	14.2569	16.8026	20.8973	27.1508	36.4674	16.531	16.8098	18.1176	20.4976	24.3026	30.1048	38.7764	16.0019	16.3184	17.8559	20.6352	25.0119	31.5036	40.8904	24.66	25.0333	26.8165	29.9463	34.6734	41.3461
	894	16.4968	16.7726	18.0779	20.4572	24.2591	30.0614	38.7362	15.951	16.2688	17.8021	20.5798	24.9547	31.4468	40.8336	24.6091	24.9819	26.7646	29.8966	34.6179	41.2969	50.416	12.5385	12.8257	14.2082	16.7527	20.8444	27.0919	36.4097	16.4968	16.7726	18.0779	20.4572	24.2591	30.0614	38.7362	15.951	16.2688	17.8021	20.5798	24.9547	31.4468	40.8336	24.6091	24.9819	26.7646	29.8966	34.6179	41.2969
	893	16.4553	16.7334	18.0361	20.4113	24.2156	30.0113	38.6824	15.8955	16.2121	17.744	20.5216	24.8939	31.3849	40.7739	24.5477	24.9246	26.7065	29.8354	34.5588	41.2413	50.3596	12.4872	12.7739	14.1534	16.6946	20.7846	27.0268	36.3438	16.4553	16.7334	18.0361	20.4113	24.2156	30.0113	38.6824	15.8955	16.2121	17.744	20.5216	24.8939	31.3849	40.7739	24.5477	24.9246	26.7065	29.8354	34.5588	41.2413
	892	16.4198	16.6947	17.9996	20.3711	24.1703	29.9679	38.6339	15.8454	16.1613	17.6941	20.4687	24.8379	31.3258	40.7194	24.4958	24.8709	26.6549	29.783	34.5035	41.1862	50.3127	12.44	12.7269	14.1042	16.6406	20.7276	26.9704	36.2876	16.4198	16.6947	17.9996	20.3711	24.1703	29.9679	38.6339	15.8454	16.1613	17.6941	20.4687	24.8379	31.3258	40.7194	24.4958	24.8709	26.6549	29.783	34.5035	41.1862
	891	16.3799	16.6567	17.9586	20.3298	24.1273	29.9198	38.5874	15.7942	16.111	17.639	20.4116	24.7786	31.2659	40.6595	24.4403	24.8144	26.5951	29.7271	34.4492	41.131	50.2604	12.3907	12.6764	14.052	16.5879	20.6691	26.9082	36.2297	16.3799	16.6567	17.9586	20.3298	24.1273	29.9198	38.5874	15.7942	16.111	17.639	20.4116	24.7786	31.2659	40.6595	24.4403	24.8144	26.5951	29.7271	34.4492	41.131
	890	16.3427	16.6174	17.9181	20.2864	24.083	29.8721	38.5393	15.7409	16.0572	17.5841	20.3557	24.7206	31.2078	40.601	24.3869	24.7607	26.5416	29.6714	34.3954	41.0744	50.2107	12.3409	12.6272	14.0013	16.534	20.6151	26.85	36.1691	16.3427	16.6174	17.9181	20.2864	24.083	29.8721	38.5393	15.7409	16.0572	17.5841	20.3557	24.7206	31.2078	40.601	24.3869	24.7607	26.5416	29.6714	34.3954	41.0744
	889	16.3036	16.5806	17.8786	20.2448	24.0372	29.8234	38.491	15.6885	16.0027	17.5307	20.2964	24.6598	31.1473	40.54	24.3291	24.706	26.4828	29.6128	34.3355	41.0153	50.1591	12.2916	12.5761	13.9495	16.4805	20.5557	26.7891	36.1054	16.3036	16.5806	17.8786	20.2448	24.0372	29.8234	38.491	15.6885	16.0027	17.5307	20.2964	24.6598	31.1473	40.54	24.3291	24.706	26.4828	29.6128	34.3355	41.0153
	888	16.2648	16.5402	17.8391	20.2014	23.9913	29.7762	38.441	15.6366	15.9495	17.4777	20.2423	24.6026	31.0862	40.4815	24.2755	24.6504	26.4286	29.5558	34.2778	40.9585	50.1018	12.241	12.5285	13.898	16.4267	20.4995	26.7305	36.0467	16.2648	16.5402	17.8391	20.2014	23.9913	29.7762	38.441	15.6366	15.9495	17.4777	20.2423	24.6026	31.0862	40.4815	24.2755	24.6504	26.4286	29.5558	34.2778	40.9585
	887	16.2281	16.5042	17.7994	20.16	23.9482	29.7301	38.3969	15.5843	15.8994	17.4248	20.1846	24.5442	31.0276	40.4242	24.2225	24.5959	26.3738	29.4998	34.2213	40.9056	50.0547	12.1916	12.4775	13.8487	16.3719	20.4421	26.6715	35.9921	16.2281	16.5042	17.7994	20.16	23.9482	29.7301	38.3969	15.5843	15.8994	17.4248	20.1846	24.5442	31.0276	40.4242	24.2225	24.5959	26.3738	29.4998	34.2213	40.9056
	886	16.1907	16.4648	17.7579	20.1173	23.9025	29.6815	38.3486	15.5301	15.8444	17.3693	20.1275	24.484	30.9663	40.3627	24.1649	24.5371	26.3153	29.4413	34.1646	40.8478	49.9975	12.1439	12.4271	13.7961	16.3191	20.3855	26.6119	35.9271	16.1907	16.4648	17.7579	20.1173	23.9025	29.6815	38.3486	15.5301	15.8444	17.3693	20.1275	24.484	30.9663	40.3627	24.1649	24.5371	26.3153	29.4413	34.1646	40.8478
	885	16.1521	16.4258	17.7179	20.0773	23.859	29.6389	38.304	15.4779	15.7925	17.3158	20.0707	24.4271	30.9047	40.3044	24.1077	24.4816	26.2621	29.3821	34.1104	40.7927	49.9498	12.0937	12.378	13.7454	16.2639	20.3265	26.5515	35.8692	16.1521	16.4258	17.7179	20.0773	23.859	29.6389	38.304	15.4779	15.7925	17.3158	20.0707	24.4271	30.9047	40.3044	24.1077	24.4816	26.2621	29.3821	34.1104	40.7927
	884	16.1118	16.3873	17.6785	20.0322	23.8131	29.5841	38.2492	15.4237	15.7387	17.2574	20.013	24.3653	30.8415	40.2433	24.0485	24.4248	26.1989	29.3227	34.0458	40.7336	49.8877	12.0441	12.3275	13.692	16.2101	20.2699	26.4896	35.8038	16.1118	16.3873	17.6785	20.0322	23.8131	29.5841	38.2492	15.4237	15.7387	17.2574	20.013	24.3653	30.8415	40.2433	24.0485	24.4248	26.1989	29.3227	34.0458	40.7336
	883	16.0729	16.3483	17.6367	19.9899	23.7662	29.5407	38.2024	15.371	15.6849	17.2037	19.9592	24.3092	30.7828	40.1858	23.9941	24.3697	26.1448	29.2656	33.9894	40.681	49.8413	11.9941	12.2793	13.6422	16.1546	20.2121	26.4303	35.7441	16.0729	16.3483	17.6367	19.9899	23.7662	29.5407	38.2024	15.371	15.6849	17.2037	19.9592	24.3092	30.7828	40.1858	23.9941	24.3697	26.1448	29.2656	33.9894	40.681
	882	16.0356	16.309	17.5969	19.9478	23.7209	29.4899	38.1569	15.3183	15.6321	17.1495	19.9005	24.2471	30.7247	40.1272	23.9366	24.3131	26.0871	29.2085	33.9354	40.6255	49.7874	11.9469	12.2289	13.5898	16.1001	20.156	26.3699	35.6874	16.0356	16.309	17.5969	19.9478	23.7209	29.4899	38.1569	15.3183	15.6321	17.1495	19.9005	24.2471	30.7247	40.1272	23.9366	24.3131	26.0871	29.2085	33.9354	40.6255
	881	15.9951	16.2702	17.5569	19.9043	23.6751	29.4418	38.1004	15.2636	15.5748	17.0925	19.841	24.1859	30.6575	40.0614	23.8797	24.2523	26.0275	29.1474	33.8748	40.5573	49.7314	11.8984	12.1785	13.5364	16.045	20.0964	26.306	35.6185	15.9951	16.2702	17.5569	19.9043	23.6751	29.4418	38.1004	15.2636	15.5748	17.0925	19.841	24.1859	30.6575	40.0614	23.8797	24.2523	26.0275	29.1474	33.8748	40.5573
	880	15.9542	16.228	17.5134	19.8619	23.6264	29.3897	38.0532	15.2092	15.5203	17.0349	19.7811	24.1227	30.5932	39.9933	23.8186	24.1942	25.9681	29.0854	33.8101	40.5027	49.6725	11.844	12.1273	13.4838	15.9884	20.0346	26.245	35.5539	15.9542	16.228	17.5134	19.8619	23.6264	29.3897	38.0532	15.2092	15.5203	17.0349	19.7811	24.1227	30.5932	39.9933	23.8186	24.1942	25.9681	29.0854	33.8101	40.5027
	879	15.9178	16.1881	17.4713	19.8159	23.5785	29.3426	37.9991	15.1552	15.4653	16.9791	19.7231	24.0626	30.5289	39.9347	23.7635	24.1363	25.9101	29.029	33.7505	40.443	49.6159	11.7935	12.0767	13.4332	15.9343	19.9784	26.1852	35.494	15.9178	16.1881	17.4713	19.8159	23.5785	29.3426	37.9991	15.1552	15.4653	16.9791	19.7231	24.0626	30.5289	39.9347	23.7635	24.1363	25.9101	29.029	33.7505	40.443
	878	15.8833	16.1519	17.4338	19.7768	23.5381	29.3015	37.9597	15.1033	15.4165	16.9296	19.669	24.0065	30.4757	39.8792	23.7084	24.0816	25.8563	28.9714	33.6972	40.3926	49.565	11.7475	12.0281	13.3819	15.8818	19.9234	26.128	35.4376	15.8833	16.1519	17.4338	19.7768	23.5381	29.3015	37.9597	15.1033	15.4165	16.9296	19.669	24.0065	30.4757	39.8792	23.7084	24.0816	25.8563	28.9714	33.6972	40.3926
	877	15.8417	16.1096	17.393	19.7333	23.491	29.251	37.9087	15.0499	15.3613	16.8708	19.6129	23.945	30.4134	39.82	23.6495	24.0214	25.7948	28.9102	33.6335	40.3314	49.5092	11.6957	11.977	13.3296	15.828	19.8623	26.064	35.3749	15.8417	16.1096	17.393	19.7333	23.491	29.251	37.9087	15.0499	15.3613	16.8708	19.6129	23.945	30.4134	39.82	23.6495	24.0214	25.7948	28.9102	33.6335	40.3314
	876	15.8043	16.076	17.3544	19.6902	23.4476	29.203	37.8617	14.9965	15.3093	16.8182	19.5537	23.8856	30.3548	39.7614	23.5909	23.9687	25.7403	28.8542	33.5763	40.2746	49.464	11.6499	11.9271	13.2791	15.7736	19.8091	26.0075	35.3173	15.8043	16.076	17.3544	19.6902	23.4476	29.203	37.8617	14.9965	15.3093	16.8182	19.5537	23.8856	30.3548	39.7614	23.5909	23.9687	25.7403	28.8542	33.5763	40.2746
	875	15.7628	16.0357	17.3124	19.6444	23.4007	29.1528	37.8124	14.9431	15.2546	16.7623	19.4971	23.8241	30.2926	39.7001	23.5371	23.9096	25.6772	28.7959	33.5175	40.217	49.4066	11.6017	11.8786	13.2275	15.7183	19.7519	25.941	35.2563	15.7628	16.0357	17.3124	19.6444	23.4007	29.1528	37.8124	14.9431	15.2546	16.7623	19.4971	23.8241	30.2926	39.7001	23.5371	23.9096	25.6772	28.7959	33.5175	40.217
	874	15.7246	15.9933	17.2687	19.6014	23.3517	29.106	37.7592	14.8877	15.1962	16.702	19.4368	23.7623	30.225	39.6331	23.4748	23.8478	25.6167	28.7329	33.4554	40.1522	49.3457	11.5506	11.8262	13.1737	15.6604	19.6897	25.8795	35.1908	15.7246	15.9933	17.2687	19.6014	23.3517	29.106	37.7592	14.8877	15.1962	16.702	19.4368	23.7623	30.225	39.6331	23.4748	23.8478	25.6167	28.7329	33.4554	40.1522
	873	15.6842	15.9531	17.2274	19.5596	23.3068	29.0495	37.7107	14.8326	15.1426	16.6463	19.3777	23.7008	30.1614	39.5708	23.4147	23.7868	25.5565	28.6701	33.3946	40.0922	49.2885	11.4972	11.7784	13.1219	15.6052	19.6304	25.8165	35.1254	15.6842	15.9531	17.2274	19.5596	23.3068	29.0495	37.7107	14.8326	15.1426	16.6463	19.3777	23.7008	30.1614	39.5708	23.4147	23.7868	25.5565	28.6701	33.3946	40.0922
	872	15.6455	15.916	17.1884	19.5125	23.2579	29.0061	37.6593	14.7786	15.0876	16.5905	19.3199	23.6391	30.097	39.5074	23.3576	23.7291	25.4971	28.6119	33.3306	40.0301	49.232	11.4477	11.7267	13.0694	15.5503	19.5693	25.7559	35.0623	15.6455	15.916	17.1884	19.5125	23.2579	29.0061	37.6593	14.7786	15.0876	16.5905	19.3199	23.6391	30.097	39.5074	23.3576	23.7291	25.4971	28.6119	33.3306	40.0301
	871	15.6043	15.8733	17.1441	19.471	23.2127	28.9529	37.608	14.7232	15.032	16.5327	19.2579	23.5767	30.0349	39.4452	23.2947	23.6682	25.4372	28.5499	33.2672	39.9713	49.1752	11.3971	11.676	13.0164	15.4961	19.5138	25.6934	34.9984	15.6043	15.8733	17.1441	19.471	23.2127	28.9529	37.608	14.7232	15.032	16.5327	19.2579	23.5767	30.0349	39.4452	23.2947	23.6682	25.4372	28.5499	33.2672	39.9713
	870	15.568	15.8362	17.1039	19.4278	23.1677	28.9056	37.5611	14.6701	14.98	16.4791	19.2031	23.5183	29.9728	39.3854	23.2409	23.6075	25.3791	28.4904	33.2089	39.9132	49.1277	11.3486	11.6258	12.9656	15.4407	19.4575	25.6329	34.9417	15.568	15.8362	17.1039	19.4278	23.1677	28.9056	37.5611	14.6701	14.98	16.4791	19.2031	23.5183	29.9728	39.3854	23.2409	23.6075	25.3791	28.4904	33.2089	39.9132
	869	15.5265	15.7966	17.0623	19.3844	23.1212	28.8545	37.5081	14.6136	14.924	16.4195	19.143	23.4559	29.9083	39.3204	23.1777	23.5475	25.3175	28.4261	33.1447	39.8501	49.0608	11.3001	11.5744	12.9131	15.3855	19.3941	25.5688	34.8724	15.5265	15.7966	17.0623	19.3844	23.1212	28.8545	37.5081	14.6136	14.924	16.4195	19.143	23.4559	29.9083	39.3204	23.1777	23.5475	25.3175	28.4261	33.1447	39.8501
	868	15.4878	15.7546	17.024	19.3406	23.0733	28.8083	37.4546	14.5629	14.8704	16.3686	19.085	23.3947	29.8447	39.2617	23.1191	23.4909	25.2578	28.3642	33.0855	39.7903	49.0073	11.2506	11.5224	12.8596	15.3293	19.3369	25.5115	34.8148	15.4878	15.7546	17.024	19.3406	23.0733	28.8083	37.4546	14.5629	14.8704	16.3686	19.085	23.3947	29.8447	39.2617	23.1191	23.4909	25.2578	28.3642	33.0855	39.7903
	867	15.4466	15.7131	16.9799	19.2922	23.0243	28.7562	37.4035	14.5058	14.8115	16.3053	19.024	23.3292	29.779	39.192	23.0568	23.4273	25.1924	28.3	33.018	39.724	48.9454	11.1978	11.4732	12.8056	15.2736	19.2769	25.4431	34.7448	15.4466	15.7131	16.9799	19.2922	23.0243	28.7562	37.4035	14.5058	14.8115	16.3053	19.024	23.3292	29.779	39.192	23.0568	23.4273	25.1924	28.3	33.018	39.724
	866	15.4063	15.6718	16.9361	19.2468	22.9752	28.7011	37.3503	14.4486	14.7566	16.2506	18.9641	23.2676	29.7116	39.1295	22.992	23.3681	25.1314	28.2376	32.9533	39.6618	48.8889	11.149	11.4228	12.7539	15.2157	19.2157	25.3808	34.6826	15.4063	15.6718	16.9361	19.2468	22.9752	28.7011	37.3503	14.4486	14.7566	16.2506	18.9641	23.2676	29.7116	39.1295	22.992	23.3681	25.1314	28.2376	32.9533	39.6618
	865	15.3654	15.6334	16.894	19.2024	22.9261	28.6496	37.2986	14.3947	14.6983	16.1883	18.9015	23.2022	29.6488	39.0628	22.9342	23.304	25.0692	28.1777	32.8898	39.5988	48.8244	11.0956	11.372	12.7003	15.1616	19.1548	25.3166	34.6203	15.3654	15.6334	16.894	19.2024	22.9261	28.6496	37.2986	14.3947	14.6983	16.1883	18.9015	23.2022	29.6488	39.0628	22.9342	23.304	25.0692	28.1777	32.8898	39.5988
	864	15.3283	15.5931	16.8519	19.161	22.8819	28.6041	37.2497	14.3399	14.6446	16.1344	18.8386	23.1407	29.5822	38.9992	22.8742	23.2454	25.0063	28.1096	32.8288	39.5365	48.7683	11.0469	11.3226	12.6463	15.1043	19.0987	25.2515	34.5505	15.3283	15.5931	16.8519	19.161	22.8819	28.6041	37.2497	14.3399	14.6446	16.1344	18.8386	23.1407	29.5822	38.9992	22.8742	23.2454	25.0063	28.1096	32.8288	39.5365
	863	15.2871	15.5538	16.8096	19.117	22.8345	28.5535	37.1968	14.2845	14.5899	16.0756	18.7823	23.0792	29.5185	38.9319	22.8137	23.1837	24.9436	28.0503	32.7675	39.4752	48.7127	10.9974	11.272	12.5969	15.0514	19.0353	25.1916	34.4916	15.2871	15.5538	16.8096	19.117	22.8345	28.5535	37.1968	14.2845	14.5899	16.0756	18.7823	23.0792	29.5185	38.9319	22.8137	23.1837	24.9436	28.0503	32.7675	39.4752
	862	15.2479	15.5138	16.7666	19.0729	22.7841	28.5018	37.1526	14.2264	14.536	16.0204	18.7223	23.0162	29.4562	38.8701	22.7529	23.1245	24.8829	27.9871	32.7	39.4108	48.6456	10.9454	11.2201	12.5409	14.9939	18.9782	25.129	34.4239	15.2479	15.5138	16.7666	19.0729	22.7841	28.5018	37.1526	14.2264	14.536	16.0204	18.7223	23.0162	29.4562	38.8701	22.7529	23.1245	24.8829	27.9871	32.7	39.4108
	861	15.2076	15.4738	16.7283	19.0278	22.7418	28.4541	37.097	14.1721	14.4797	15.9647	18.6628	22.9559	29.3888	38.8079	22.6894	23.0609	24.8203	27.922	32.6349	39.3501	48.592	10.8936	11.1694	12.49	14.9369	18.9208	25.0676	34.3656	15.2076	15.4738	16.7283	19.0278	22.7418	28.4541	37.097	14.1721	14.4797	15.9647	18.6628	22.9559	29.3888	38.8079	22.6894	23.0609	24.8203	27.922	32.6349	39.3501
	860	15.1654	15.4304	16.6828	18.9802	22.6874	28.3994	37.0444	14.1189	14.4239	15.9017	18.6015	22.8854	29.3218	38.7364	22.6269	22.9974	24.7569	27.858	32.5682	39.2817	48.5256	10.8454	11.1168	12.4363	14.8818	18.8585	25.0022	34.2931	15.1654	15.4304	16.6828	18.9802	22.6874	28.3994	37.0444	14.1189	14.4239	15.9017	18.6015	22.8854	29.3218	38.7364	22.6269	22.9974	24.7569	27.858	32.5682	39.2817
	859	15.1269	15.3881	16.6406	18.936	22.6411	28.3508	36.9908	14.062	14.3653	15.847	18.5417	22.8266	29.2569	38.6779	22.5659	22.9353	24.693	27.7943	32.5051	39.2185	48.4671	10.7954	11.0648	12.3834	14.8251	18.8	24.9414	34.2266	15.1269	15.3881	16.6406	18.936	22.6411	28.3508	36.9908	14.062	14.3653	15.847	18.5417	22.8266	29.2569	38.6779	22.5659	22.9353	24.693	27.7943	32.5051	39.2185
	858	15.0849	15.3484	16.5967	18.8889	22.5894	28.2958	36.9346	14.004	14.3078	15.7862	18.4807	22.7639	29.1897	38.6076	22.5037	22.8752	24.6288	27.7282	32.4365	39.1521	48.4093	10.7439	11.0135	12.332	14.7724	18.7369	24.8753	34.1645	15.0849	15.3484	16.5967	18.8889	22.5894	28.2958	36.9346	14.004	14.3078	15.7862	18.4807	22.7639	29.1897	38.6076	22.5037	22.8752	24.6288	27.7282	32.4365	39.1521
	857	15.0442	15.3096	16.5566	18.8443	22.5431	28.2437	36.8828	13.9518	14.2497	15.7304	18.4187	22.6943	29.1255	38.5431	22.4413	22.8103	24.5669	27.6621	32.3761	39.0864	48.3419	10.6948	10.9638	12.2757	14.713	18.6798	24.8111	34.0978	15.0442	15.3096	16.5566	18.8443	22.5431	28.2437	36.8828	13.9518	14.2497	15.7304	18.4187	22.6943	29.1255	38.5431	22.4413	22.8103	24.5669	27.6621	32.3761	39.0864
	856	15.009	15.2714	16.511	18.8018	22.4976	28.1971	36.8333	13.8967	14.1974	15.6732	18.3603	22.635	29.0594	38.4825	22.3828	22.7522	24.5037	27.6053	32.3132	39.0254	48.2904	10.645	10.9178	12.2272	14.6575	18.6206	24.7509	34.0446	15.009	15.2714	16.511	18.8018	22.4976	28.1971	36.8333	13.8967	14.1974	15.6732	18.3603	22.635	29.0594	38.4825	22.3828	22.7522	24.5037	27.6053	32.3132	39.0254
	855	14.9641	15.2269	16.4716	18.7583	22.4494	28.1424	36.7778	13.839	14.1388	15.6148	18.2975	22.5734	28.9944	38.4084	22.3162	22.6859	24.4398	27.5372	32.2459	38.9597	48.224	10.5932	10.8614	12.1716	14.6018	18.5593	24.6838	33.9712	14.9641	15.2269	16.4716	18.7583	22.4494	28.1424	36.7778	13.839	14.1388	15.6148	18.2975	22.5734	28.9944	38.4084	22.3162	22.6859	24.4398	27.5372	32.2459	38.9597
	854	14.9241	15.1864	16.427	18.7118	22.4015	28.0935	36.7255	13.7826	14.0832	15.5584	18.2387	22.5073	28.9248	38.3454	22.2561	22.623	24.3807	27.4692	32.1799	38.894	48.1695	10.5434	10.8148	12.1193	14.5466	18.4997	24.6214	33.9072	14.9241	15.1864	16.427	18.7118	22.4015	28.0935	36.7255	13.7826	14.0832	15.5584	18.2387	22.5073	28.9248	38.3454	22.2561	22.623	24.3807	27.4692	32.1799	38.894
	853	14.8864	15.1468	16.3849	18.665	22.3539	28.044	36.6765	13.7278	14.0297	15.5025	18.1786	22.4475	28.8642	38.2795	22.1932	22.5611	24.3126	27.4081	32.116	38.8321	48.1044	10.4945	10.7636	12.0683	14.4909	18.4393	24.5605	33.8452	14.8864	15.1468	16.3849	18.665	22.3539	28.044	36.6765	13.7278	14.0297	15.5025	18.1786	22.4475	28.8642	38.2795	22.1932	22.5611	24.3126	27.4081	32.116	38.8321
	852	14.8438	15.1049	16.3459	18.6179	22.3016	27.9896	36.6183	13.6708	13.9728	15.4416	18.1182	22.3821	28.7939	38.214	22.1282	22.4937	24.2508	27.3382	32.0467	38.7619	48.0372	10.4432	10.7114	12.0129	14.4349	18.3796	24.4938	33.7766	14.8438	15.1049	16.3459	18.6179	22.3016	27.9896	36.6183	13.6708	13.9728	15.4416	18.1182	22.3821	28.7939	38.214	22.1282	22.4937	24.2508	27.3382	32.0467	38.7619
	851	14.8056	15.0648	16.2985	18.575	22.2528	27.9392	36.5707	13.6144	13.9136	15.3793	18.0566	22.3179	28.7271	38.1477	22.0643	22.4313	24.1855	27.2742	31.9806	38.699	47.9762	10.3934	10.6599	11.9641	14.379	18.3195	24.4324	33.7165	14.8056	15.0648	16.2985	18.575	22.2528	27.9392	36.5707	13.6144	13.9136	15.3793	18.0566	22.3179	28.7271	38.1477	22.0643	22.4313	24.1855	27.2742	31.9806	38.699
	850	14.7671	15.0222	16.2599	18.5279	22.2048	27.8865	36.5118	13.5581	13.8612	15.323	17.997	22.2552	28.6633	38.0845	22.0013	22.3716	24.1182	27.2099	31.9171	38.6359	47.9125	10.3409	10.6087	11.9082	14.3228	18.2577	24.3698	33.6483	14.7671	15.0222	16.2599	18.5279	22.2048	27.8865	36.5118	13.5581	13.8612	15.323	17.997	22.2552	28.6633	38.0845	22.0013	22.3716	24.1182	27.2099	31.9171	38.6359
	849	14.7238	14.9813	16.2186	18.4811	22.1606	27.8292	36.4589	13.5023	13.8037	15.2648	17.9336	22.1862	28.5936	38.0183	21.9381	22.303	24.0543	27.1408	31.8467	38.5661	47.8528	10.2914	10.558	11.8559	14.264	18.1999	24.2991	33.5798	14.7238	14.9813	16.2186	18.4811	22.1606	27.8292	36.4589	13.5023	13.8037	15.2648	17.9336	22.1862	28.5936	38.0183	21.9381	22.303	24.0543	27.1408	31.8467	38.5661
	848	14.6846	14.938	16.1725	18.4391	22.1077	27.7805	36.4068	13.4448	13.7491	15.2074	17.8718	22.122	28.5264	37.9487	21.8731	22.2419	23.9863	27.0763	31.7802	38.4997	47.7918	10.2442	10.5099	11.8021	14.2099	18.138	24.2396	33.518	14.6846	14.938	16.1725	18.4391	22.1077	27.7805	36.4068	13.4448	13.7491	15.2074	17.8718	22.122	28.5264	37.9487	21.8731	22.2419	23.9863	27.0763	31.7802	38.4997
	847	14.6472	14.9	16.1309	18.3955	22.0603	27.7317	36.3548	13.3921	13.6877	15.1488	17.812	22.058	28.4603	37.8821	21.8104	22.1784	23.9224	27.0139	31.7167	38.4372	47.7329	10.1938	10.4597	11.7476	14.1543	18.0802	24.1763	33.453	14.6472	14.9	16.1309	18.3955	22.0603	27.7317	36.3548	13.3921	13.6877	15.1488	17.812	22.058	28.4603	37.8821	21.8104	22.1784	23.9224	27.0139	31.7167	38.4372
	846	14.602	14.8586	16.0881	18.3488	22.0095	27.6793	36.3027	13.334	13.6314	15.0875	17.7491	21.9928	28.3945	37.8129	21.7455	22.1094	23.8575	26.9452	31.6489	38.3653	47.6681	10.1457	10.4083	11.6952	14.0968	18.0204	24.1128	33.3827	14.602	14.8586	16.0881	18.3488	22.0095	27.6793	36.3027	13.334	13.6314	15.0875	17.7491	21.9928	28.3945	37.8129	21.7455	22.1094	23.8575	26.9452	31.6489	38.3653
	845	14.5603	14.8146	16.0456	18.3023	21.9564	27.6254	36.2502	13.277	13.5759	15.031	17.6847	21.9249	28.3217	37.7463	21.6819	22.0461	23.7937	26.8741	31.5766	38.2956	47.6026	10.0933	10.3587	11.6441	14.0398	17.957	24.0463	33.3182	14.5603	14.8146	16.0456	18.3023	21.9564	27.6254	36.2502	13.277	13.5759	15.031	17.6847	21.9249	28.3217	37.7463	21.6819	22.0461	23.7937	26.8741	31.5766	38.2956
	844	14.5154	14.7738	15.9992	18.2536	21.9136	27.5713	36.1904	13.2206	13.5205	14.9685	17.6247	21.861	28.2546	37.6732	21.6115	21.9798	23.7265	26.8075	31.5092	38.2278	47.5372	10.0414	10.3088	11.5896	13.98	17.8971	23.9813	33.2494	14.5154	14.7738	15.9992	18.2536	21.9136	27.5713	36.1904	13.2206	13.5205	14.9685	17.6247	21.861	28.2546	37.6732	21.6115	21.9798	23.7265	26.8075	31.5092	38.2278
	843	14.4762	14.7319	15.9559	18.2071	21.8597	27.5224	36.1389	13.1625	13.4604	14.9098	17.5626	21.7961	28.186	37.6096	21.5505	21.9165	23.661	26.7362	31.436	38.1596	47.4675	9.99333	10.2569	11.5374	13.9267	17.8363	23.9165	33.1913	14.4762	14.7319	15.9559	18.2071	21.8597	27.5224	36.1389	13.1625	13.4604	14.9098	17.5626	21.7961	28.186	37.6096	21.5505	21.9165	23.661	26.7362	31.436	38.1596
	842	14.4377	14.6916	15.9152	18.1594	21.8088	27.4656	36.0826	13.1079	13.4033	14.852	17.5007	21.7295	28.1181	37.5377	21.4841	21.8506	23.5922	26.6711	31.3686	38.0928	47.403	9.94025	10.2031	11.4835	13.8703	17.7771	23.8529	33.1185	14.4377	14.6916	15.9152	18.1594	21.8088	27.4656	36.0826	13.1079	13.4033	14.852	17.5007	21.7295	28.1181	37.5377	21.4841	21.8506	23.5922	26.6711	31.3686	38.0928
	841	14.3976	14.6494	15.8697	18.1166	21.7621	27.4145	36.0276	13.0498	13.3493	14.7914	17.4407	21.6665	28.0504	37.4746	21.4197	21.7843	23.5236	26.605	31.3041	38.0255	47.3406	9.89037	10.1558	11.4297	13.8148	17.715	23.7894	33.0506	14.3976	14.6494	15.8697	18.1166	21.7621	27.4145	36.0276	13.0498	13.3493	14.7914	17.4407	21.6665	28.0504	37.4746	21.4197	21.7843	23.5236	26.605	31.3041	38.0255
	840	14.3554	14.6102	15.8255	18.0733	21.7142	27.3608	35.9738	12.9937	13.2899	14.7339	17.3782	21.6013	27.9868	37.4063	21.355	21.7227	23.4568	26.54	31.236	37.9614	47.2818	9.84137	10.1038	11.3801	13.7591	17.6539	23.7229	32.988	14.3554	14.6102	15.8255	18.0733	21.7142	27.3608	35.9738	12.9937	13.2899	14.7339	17.3782	21.6013	27.9868	37.4063	21.355	21.7227	23.4568	26.54	31.236	37.9614
	839	14.318	14.5681	15.7878	18.0277	21.663	27.3107	35.9242	12.9412	13.2349	14.6746	17.3118	21.5348	27.9171	37.34	21.2893	21.6555	23.3894	26.4734	31.1658	37.8896	47.2149	9.79162	10.0539	11.3249	13.6995	17.5944	23.6559	32.9186	14.318	14.5681	15.7878	18.0277	21.663	27.3107	35.9242	12.9412	13.2349	14.6746	17.3118	21.5348	27.9171	37.34	21.2893	21.6555	23.3894	26.4734	31.1658	37.8896
	838	14.2725	14.526	15.7403	17.9767	21.615	27.2533	35.8643	12.8786	13.1772	14.6157	17.2512	21.4685	27.8424	37.2674	21.2261	21.5886	23.3237	26.4009	31.0953	37.8158	47.1466	9.74018	10.0032	11.2708	13.6426	17.5258	23.5898	32.8521	14.2725	14.526	15.7403	17.9767	21.615	27.2533	35.8643	12.8786	13.1772	14.6157	17.2512	21.4685	27.8424	37.2674	21.2261	21.5886	23.3237	26.4009	31.0953	37.8158
	837	14.2328	14.4848	15.6974	17.9306	21.5655	27.2018	35.8133	12.8205	13.1183	14.5537	17.1889	21.4035	27.7782	37.1991	21.1587	21.5222	23.2603	26.3314	31.0273	37.7466	47.0848	9.69128	9.95481	11.222	13.5871	17.4741	23.5262	32.7828	14.2328	14.4848	15.6974	17.9306	21.5655	27.2018	35.8133	12.8205	13.1183	14.5537	17.1889	21.4035	27.7782	37.1991	21.1587	21.5222	23.2603	26.3314	31.0273	37.7466
	836	14.1901	14.4398	15.6509	17.8845	21.5099	27.1432	35.7522	12.7626	13.0549	14.4952	17.1223	21.3314	27.7015	37.1202	21.0859	21.4519	23.1867	26.2587	30.9507	37.6718	47.0075	9.63902	9.89837	11.1634	13.5301	17.4029	23.4581	32.7092	14.1901	14.4398	15.6509	17.8845	21.5099	27.1432	35.7522	12.7626	13.0549	14.4952	17.1223	21.3314	27.7015	37.1202	21.0859	21.4519	23.1867	26.2587	30.9507	37.6718
	835	14.149	14.4013	15.6075	17.8359	21.4623	27.0906	35.6997	12.7086	13.0013	14.435	17.0631	21.2705	27.636	37.0607	21.0206	21.3877	23.1225	26.1887	30.8815	37.6079	46.9411	9.58807	9.84826	11.1099	13.4755	17.3483	23.4016	32.6502	14.149	14.4013	15.6075	17.8359	21.4623	27.0906	35.6997	12.7086	13.0013	14.435	17.0631	21.2705	27.636	37.0607	21.0206	21.3877	23.1225	26.1887	30.8815	37.6079
	834	14.1076	14.3606	15.5686	17.7899	21.4157	27.042	35.643	12.6503	12.9412	14.3752	16.9976	21.2015	27.5723	36.9908	20.9514	21.3188	23.051	26.1198	30.8095	37.5364	46.8764	9.5382	9.79987	11.0605	13.4181	17.2865	23.3317	32.5816	14.1076	14.3606	15.5686	17.7899	21.4157	27.042	35.643	12.6503	12.9412	14.3752	16.9976	21.2015	27.5723	36.9908	20.9514	21.3188	23.051	26.1198	30.8095	37.5364
	833	14.0668	14.3168	15.5167	17.744	21.363	26.9851	35.587	12.592	12.8849	14.3102	16.9372	21.1337	27.4964	36.9176	20.8884	21.2508	22.9842	26.0487	30.7322	37.4659	46.8114	9.48894	9.74655	11.0074	13.3592	17.2259	23.2607	32.514	14.0668	14.3168	15.5167	17.744	21.363	26.9851	35.587	12.592	12.8849	14.3102	16.9372	21.1337	27.4964	36.9176	20.8884	21.2508	22.9842	26.0487	30.7322	37.4659
	832	14.0289	14.2774	15.4798	17.6997	21.3096	26.9265	35.5313	12.5378	12.8238	14.2569	16.8716	21.0723	27.4279	36.848	20.8173	21.1852	22.9143	25.9844	30.6701	37.3924	46.7469	9.43865	9.69372	10.9512	13.3039	17.1639	23.1985	32.4463	14.0289	14.2774	15.4798	17.6997	21.3096	26.9265	35.5313	12.5378	12.8238	14.2569	16.8716	21.0723	27.4279	36.848	20.8173	21.1852	22.9143	25.9844	30.6701	37.3924
	831	13.9862	14.2309	15.4293	17.6497	21.2578	26.8757	35.4764	12.4766	12.771	14.1955	16.8054	20.9992	27.3569	36.7752	20.7512	21.116	22.8464	25.9087	30.5955	37.3192	46.6818	9.38631	9.64688	10.8981	13.2447	17.0989	23.1299	32.3743	13.9862	14.2309	15.4293	17.6497	21.2578	26.8757	35.4764	12.4766	12.771	14.1955	16.8054	20.9992	27.3569	36.7752	20.7512	21.116	22.8464	25.9087	30.5955	37.3192
	830	13.9408	14.1925	15.3875	17.6024	21.2103	26.8235	35.4226	12.4209	12.7086	14.1362	16.7451	20.9314	27.2868	36.7059	20.6893	21.0462	22.7754	25.8348	30.5254	37.2487	46.6113	9.3352	9.59405	10.8456	13.1835	17.0367	23.0643	32.3077	13.9408	14.1925	15.3875	17.6024	21.2103	26.8235	35.4226	12.4209	12.7086	14.1362	16.7451	20.9314	27.2868	36.7059	20.6893	21.0462	22.7754	25.8348	30.5254	37.2487
	829	13.8969	14.147	15.3427	17.5558	21.1554	26.7639	35.3632	12.3592	12.6518	14.0716	16.6758	20.8592	27.2101	36.6257	20.6106	20.9747	22.7007	25.7623	30.4467	37.1704	46.5331	9.28543	9.53958	10.7885	13.1286	16.9734	22.9938	32.234	13.8969	14.147	15.3427	17.5558	21.1554	26.7639	35.3632	12.3592	12.6518	14.0716	16.6758	20.8592	27.2101	36.6257	20.6106	20.9747	22.7007	25.7623	30.4467	37.1704
	828	13.8591	14.104	15.3016	17.5043	21.1051	26.711	35.3024	12.304	12.5939	14.0094	16.6144	20.7922	27.1388	36.5566	20.5434	20.9062	22.6342	25.6889	30.3726	37.0969	46.4631	9.23054	9.49118	10.7335	13.071	16.9131	22.9313	32.1632	13.8591	14.104	15.3016	17.5043	21.1051	26.711	35.3024	12.304	12.5939	14.0094	16.6144	20.7922	27.1388	36.5566	20.5434	20.9062	22.6342	25.6889	30.3726	37.0969
	827	13.8155	14.0623	15.2563	17.4583	21.0529	26.6549	35.2476	12.2424	12.5338	13.9507	16.553	20.7287	27.0631	36.4868	20.4792	20.8378	22.5616	25.6235	30.2986	37.0225	46.398	9.18005	9.4396	10.6839	13.0157	16.8485	22.8628	32.0977	13.8155	14.0623	15.2563	17.4583	21.0529	26.6549	35.2476	12.2424	12.5338	13.9507	16.553	20.7287	27.0631	36.4868	20.4792	20.8378	22.5616	25.6235	30.2986	37.0225
	826	13.7723	14.0207	15.2088	17.4055	21.002	26.6012	35.1864	12.1823	12.4745	13.8892	16.4879	20.6552	26.9912	36.4123	20.4058	20.7678	22.4912	25.5435	30.2225	36.9542	46.3227	9.1328	9.38605	10.6291	12.9545	16.7855	22.7989	32.0275	13.7723	14.0207	15.2088	17.4055	21.002	26.6012	35.1864	12.1823	12.4745	13.8892	16.4879	20.6552	26.9912	36.4123	20.4058	20.7678	22.4912	25.5435	30.2225	36.9542
	825	13.7354	13.9768	15.1674	17.3659	20.9508	26.5503	35.138	12.1305	12.4177	13.8318	16.4247	20.5951	26.9285	36.3447	20.3416	20.7024	22.4245	25.4806	30.1595	36.8868	46.26	9.08263	9.33751	10.5774	12.8995	16.7296	22.7361	31.9626	13.7354	13.9768	15.1674	17.3659	20.9508	26.5503	35.138	12.1305	12.4177	13.8318	16.4247	20.5951	26.9285	36.3447	20.3416	20.7024	22.4245	25.4806	30.1595	36.8868
	824	13.6903	13.9357	15.1202	17.3211	20.9027	26.4883	35.0771	12.0709	12.3558	13.7677	16.3552	20.5204	26.8567	36.2724	20.2716	20.6349	22.349	25.4034	30.0781	36.8081	46.1902	9.03167	9.28702	10.5231	12.843	16.6663	22.6643	31.8971	13.6903	13.9357	15.1202	17.3211	20.9027	26.4883	35.0771	12.0709	12.3558	13.7677	16.3552	20.5204	26.8567	36.2724	20.2716	20.6349	22.349	25.4034	30.0781	36.8081
	823	13.6491	13.8926	15.076	17.2684	20.8486	26.4347	35.0157	12.0119	12.2979	13.7064	16.297	20.4498	26.7812	36.1987	20.1984	20.5608	22.2767	25.3321	30.0045	36.7372	46.1195	8.98061	9.23208	10.4695	12.7855	16.6054	22.5941	31.8162	13.6491	13.8926	15.076	17.2684	20.8486	26.4347	35.0157	12.0119	12.2979	13.7064	16.297	20.4498	26.7812	36.1987	20.1984	20.5608	22.2767	25.3321	30.0045	36.7372
	822	13.6052	13.8491	15.0292	17.2213	20.794	26.3762	34.9604	11.9499	12.2378	13.6447	16.2234	20.3816	26.706	36.1211	20.1324	20.4865	22.2068	25.2514	29.9277	36.6532	46.0447	8.92891	9.17889	10.4163	12.725	16.5374	22.5236	31.7476	13.6052	13.8491	15.0292	17.2213	20.794	26.3762	34.9604	11.9499	12.2378	13.6447	16.2234	20.3816	26.706	36.1211	20.1324	20.4865	22.2068	25.2514	29.9277	36.6532
	821	13.5622	13.8048	14.9885	17.1698	20.7391	26.3189	34.9014	11.8909	12.1777	13.5815	16.1614	20.3114	26.6341	36.0493	20.0612	20.4131	22.1333	25.1807	29.8553	36.5788	45.9688	8.87649	9.12786	10.3583	12.6667	16.4742	22.4546	31.6766	13.5622	13.8048	14.9885	17.1698	20.7391	26.3189	34.9014	11.8909	12.1777	13.5815	16.1614	20.3114	26.6341	36.0493	20.0612	20.4131	22.1333	25.1807	29.8553	36.5788
	820	13.5162	13.7618	14.9387	17.1235	20.6885	26.2652	34.8421	11.8316	12.1189	13.5188	16.0975	20.2396	26.5559	35.9704	19.9877	20.3499	22.0596	25.1008	29.7795	36.5004	45.8962	8.82699	9.0811	10.3066	12.6062	16.4091	22.3884	31.6041	13.5162	13.7618	14.9387	17.1235	20.6885	26.2652	34.8421	11.8316	12.1189	13.5188	16.0975	20.2396	26.5559	35.9704	19.9877	20.3499	22.0596	25.1008	29.7795	36.5004
	819	13.4786	13.7262	14.898	17.0737	20.6407	26.2116	34.7857	11.775	12.0592	13.4636	16.0308	20.172	26.4889	35.898	19.9164	20.2758	21.9926	25.0335	29.7061	36.4288	45.8289	8.77585	9.03014	10.2501	12.5518	16.3483	22.3215	31.5386	13.4786	13.7262	14.898	17.0737	20.6407	26.2116	34.7857	11.775	12.0592	13.4636	16.0308	20.172	26.4889	35.898	19.9164	20.2758	21.9926	25.0335	29.7061	36.4288
	818	13.4365	13.6787	14.8482	17.0244	20.5868	26.1527	34.7256	11.7122	12.0012	13.3943	15.9653	20.1025	26.4097	35.8265	19.8419	20.2044	21.9149	24.9534	29.6249	36.3489	45.7456	8.72365	8.97658	10.1987	12.4922	16.2837	22.2518	31.4686	13.4365	13.6787	14.8482	17.0244	20.5868	26.1527	34.7256	11.7122	12.0012	13.3943	15.9653	20.1025	26.4097	35.8265	19.8419	20.2044	21.9149	24.9534	29.6249	36.3489
	817	13.3979	13.6357	14.8077	16.9734	20.535	26.0938	34.667	11.6555	11.9404	13.3335	15.9023	20.037	26.3467	35.7521	19.7746	20.1347	21.8448	24.8861	29.5479	36.2797	45.6798	8.67505	8.92266	10.1451	12.4373	16.2244	22.1863	31.3996	13.3979	13.6357	14.8077	16.9734	20.535	26.0938	34.667	11.6555	11.9404	13.3335	15.9023	20.037	26.3467	35.7521	19.7746	20.1347	21.8448	24.8861	29.5479	36.2797
	816	13.3515	13.5914	14.7607	16.9292	20.477	26.0383	34.6035	11.5963	11.8811	13.2699	15.8377	19.9633	26.2668	35.6775	19.7028	20.0626	21.7676	24.8107	29.4701	36.1972	45.6081	8.62047	8.87113	10.0917	12.3772	16.1578	22.1173	31.3261	13.3515	13.5914	14.7607	16.9292	20.477	26.0383	34.6035	11.5963	11.8811	13.2699	15.8377	19.9633	26.2668	35.6775	19.7028	20.0626	21.7676	24.8107	29.4701	36.1972
	815	13.308	13.5474	14.7171	16.8811	20.4309	25.9797	34.5443	11.5381	11.8247	13.2119	15.7708	19.8965	26.1933	35.6023	19.632	19.991	21.6971	24.7317	29.3938	36.1205	45.5333	8.57108	8.82005	10.0358	12.3204	16.0978	22.0482	31.2561	13.308	13.5474	14.7171	16.8811	20.4309	25.9797	34.5443	11.5381	11.8247	13.2119	15.7708	19.8965	26.1933	35.6023	19.632	19.991	21.6971	24.7317	29.3938	36.1205
	814	13.2609	13.5029	14.6647	16.8328	20.3729	25.9207	34.4879	11.4795	11.7606	13.1516	15.6977	19.821	26.1167	35.5239	19.5566	19.9166	21.6208	24.6568	29.3192	36.0424	45.4547	8.52027	8.76602	9.98058	12.2574	16.0307	21.9744	31.1822	13.2609	13.5029	14.6647	16.8328	20.3729	25.9207	34.4879	11.4795	11.7606	13.1516	15.6977	19.821	26.1167	35.5239	19.5566	19.9166	21.6208	24.6568	29.3192	36.0424
	813	13.2211	13.4612	14.6238	16.7784	20.3231	25.8673	34.4286	11.4156	11.6978	13.0803	15.637	19.7501	26.0428	35.4455	19.4827	19.8433	21.5492	24.5809	29.2367	35.9621	45.3811	8.46476	8.71357	9.92571	12.2023	15.9671	21.9097	31.1085	13.2211	13.4612	14.6238	16.7784	20.3231	25.8673	34.4286	11.4156	11.6978	13.0803	15.637	19.7501	26.0428	35.4455	19.4827	19.8433	21.5492	24.5809	29.2367	35.9621
	812	13.1799	13.4197	14.5786	16.7331	20.269	25.8084	34.3654	11.3566	11.6436	13.0265	15.5695	19.6826	25.972	35.374	19.4161	19.7681	21.4784	24.506	29.1661	35.8878	45.307	8.41792	8.66642	9.87341	12.139	15.9027	21.8453	31.0374	13.1799	13.4197	14.5786	16.7331	20.269	25.8084	34.3654	11.3566	11.6436	13.0265	15.5695	19.6826	25.972	35.374	19.4161	19.7681	21.4784	24.506	29.1661	35.8878
	811	13.1387	13.3751	14.5307	16.6821	20.2145	25.7538	34.314	11.2961	11.5854	12.9595	15.5016	19.6117	25.898	35.297	19.3412	19.7012	21.4	24.4317	29.0855	35.8077	45.2389	8.36315	8.61601	9.81657	12.0852	15.8407	21.7743	30.9619	13.1387	13.3751	14.5307	16.6821	20.2145	25.7538	34.314	11.2961	11.5854	12.9595	15.5016	19.6117	25.898	35.297	19.3412	19.7012	21.4	24.4317	29.0855	35.8077
	810	13.0941	13.3305	14.4872	16.6373	20.1656	25.6981	34.2508	11.2388	11.5218	12.8984	15.44	19.5403	25.8191	35.2213	19.2695	19.6251	21.328	24.3534	29.004	35.7274	45.1507	8.31385	8.56098	9.75905	12.027	15.7787	21.7019	30.8927	13.0941	13.3305	14.4872	16.6373	20.1656	25.6981	34.2508	11.2388	11.5218	12.8984	15.44	19.5403	25.8191	35.2213	19.2695	19.6251	21.328	24.3534	29.004	35.7274
	809	13.0546	13.2924	14.4411	16.5899	20.1093	25.6415	34.1909	11.1828	11.4631	12.843	15.3724	19.4738	25.7459	35.1466	19.1988	19.5559	21.2566	24.2741	28.9254	35.6509	45.0865	8.2634	8.51209	9.71126	11.9686	15.7153	21.6397	30.8208	13.0546	13.2924	14.4411	16.5899	20.1093	25.6415	34.1909	11.1828	11.4631	12.843	15.3724	19.4738	25.7459	35.1466	19.1988	19.5559	21.2566	24.2741	28.9254	35.6509
	808	13.0069	13.243	14.4011	16.5365	20.0546	25.5808	34.1308	11.1264	11.4008	12.7718	15.302	19.3962	25.6651	35.0682	19.123	19.4814	21.1756	24.1978	28.8478	35.5727	45.0048	8.20732	8.45616	9.65488	11.9093	15.6487	21.5662	30.7487	13.0069	13.243	14.4011	16.5365	20.0546	25.5808	34.1308	11.1264	11.4008	12.7718	15.302	19.3962	25.6651	35.0682	19.123	19.4814	21.1756	24.1978	28.8478	35.5727
	807	12.9672	13.2013	14.3524	16.4927	20.001	25.5234	34.0668	11.06	11.3408	12.7112	15.2386	19.3279	25.5939	34.9915	19.0512	19.4087	21.1047	24.1221	28.7679	35.4913	44.9316	8.16526	8.40924	9.60145	11.8503	15.5872	21.4979	30.6821	12.9672	13.2013	14.3524	16.4927	20.001	25.5234	34.0668	11.06	11.3408	12.7112	15.2386	19.3279	25.5939	34.9915	19.0512	19.4087	21.1047	24.1221	28.7679	35.4913
	806	12.9206	13.1585	14.3076	16.4445	19.9539	25.4682	34.0101	11.0011	11.2824	12.6475	15.1713	19.2556	25.5205	34.9161	18.984	19.3364	21.0303	24.0493	28.6922	35.4142	44.854	8.11354	8.35517	9.54926	11.7968	15.5273	21.4325	30.6062	12.9206	13.1585	14.3076	16.4445	19.9539	25.4682	34.0101	11.0011	11.2824	12.6475	15.1713	19.2556	25.5205	34.9161	18.984	19.3364	21.0303	24.0493	28.6922	35.4142
	805	12.8782	13.1129	14.2576	16.3912	19.8981	25.4089	33.9418	10.94	11.2217	12.5852	15.1021	19.1826	25.4402	34.839	18.9053	19.2578	20.9527	23.9693	28.6118	35.3318	44.7756	8.06107	8.30481	9.49255	11.7348	15.4613	21.3598	30.5267	12.8782	13.1129	14.2576	16.3912	19.8981	25.4089	33.9418	10.94	11.2217	12.5852	15.1021	19.1826	25.4402	34.839	18.9053	19.2578	20.9527	23.9693	28.6118	35.3318
	804	12.8379	13.0739	14.215	16.3466	19.8406	25.3509	33.8874	10.8822	11.1601	12.5244	15.0405	19.1125	25.3672	34.7622	18.8318	19.1856	20.8799	23.8874	28.5326	35.2554	44.7013	8.01002	8.25406	9.4349	11.673	15.3933	21.2853	30.4565	12.8379	13.0739	14.215	16.3466	19.8406	25.3509	33.8874	10.8822	11.1601	12.5244	15.0405	19.1125	25.3672	34.7622	18.8318	19.1856	20.8799	23.8874	28.5326	35.2554
	803	12.7947	13.0284	14.1721	16.2905	19.796	25.2948	33.8286	10.8234	11.0981	12.4603	14.9749	19.039	25.2902	34.686	18.761	19.1106	20.8036	23.8136	28.455	35.1713	44.6268	7.96041	8.20435	9.38577	11.6178	15.3329	21.2185	30.3858	12.7947	13.0284	14.1721	16.2905	19.796	25.2948	33.8286	10.8234	11.0981	12.4603	14.9749	19.039	25.2902	34.686	18.761	19.1106	20.8036	23.8136	28.455	35.1713
	802	12.756	12.9883	14.126	16.2435	19.7333	25.235	33.7674	10.7664	11.0417	12.3964	14.9053	18.9707	25.2172	34.6102	18.6877	19.0441	20.7276	23.7318	28.3709	35.0943	44.5476	7.90962	8.15144	9.32654	11.5592	15.2678	21.1487	30.3103	12.756	12.9883	14.126	16.2435	19.7333	25.235	33.7674	10.7664	11.0417	12.3964	14.9053	18.9707	25.2172	34.6102	18.6877	19.0441	20.7276	23.7318	28.3709	35.0943
	801	12.7068	12.9414	14.0746	16.1934	19.6845	25.1764	33.7071	10.7015	10.9788	12.3379	14.8421	18.8966	25.1381	34.5285	18.6106	18.9662	20.6535	23.6537	28.2947	35.0101	44.4706	7.85752	8.09506	9.27704	11.5017	15.205	21.0819	30.2342	12.7068	12.9414	14.0746	16.1934	19.6845	25.1764	33.7071	10.7015	10.9788	12.3379	14.8421	18.8966	25.1381	34.5285	18.6106	18.9662	20.6535	23.6537	28.2947	35.0101
	800	12.6659	12.8997	14.0283	16.1477	19.6302	25.1202	33.6401	10.6431	10.9213	12.2739	14.7723	18.8261	25.0631	34.4552	18.5446	18.8877	20.5767	23.5822	28.2143	34.9279	44.3899	7.81051	8.04672	9.22253	11.4436	15.1378	21.0077	30.1666	12.6659	12.8997	14.0283	16.1477	19.6302	25.1202	33.6401	10.6431	10.9213	12.2739	14.7723	18.8261	25.0631	34.4552	18.5446	18.8877	20.5767	23.5822	28.2143	34.9279
	799	12.6183	12.8488	13.9775	16.092	19.5704	25.0569	33.5797	10.5822	10.8563	12.2047	14.7007	18.7504	24.9825	34.3756	18.4588	18.8124	20.4937	23.4924	28.1224	34.839	44.297	7.75724	8.00035	9.16943	11.3866	15.0762	20.9463	30.0924	12.6183	12.8488	13.9775	16.092	19.5704	25.0569	33.5797	10.5822	10.8563	12.2047	14.7007	18.7504	24.9825	34.3756	18.4588	18.8124	20.4937	23.4924	28.1224	34.839
	798	12.5763	12.8056	13.9324	16.0448	19.5171	24.9975	33.5191	10.525	10.7979	12.1445	14.6344	18.6782	24.907	34.2982	18.3881	18.7392	20.4161	23.4157	28.0405	34.7576	44.2273	7.70568	7.95187	9.11663	11.3297	15.0145	20.8739	30.0242	12.5763	12.8056	13.9324	16.0448	19.5171	24.9975	33.5191	10.525	10.7979	12.1445	14.6344	18.6782	24.907	34.2982	18.3881	18.7392	20.4161	23.4157	28.0405	34.7576
	797	12.533	12.7644	13.8893	15.9947	19.4612	24.9366	33.4578	10.4617	10.7366	12.0804	14.5673	18.6041	24.8331	34.219	18.3108	18.6595	20.3355	23.3362	27.9535	34.6776	44.1417	7.65763	7.89222	9.06016	11.2672	14.9474	20.8083	29.9544	12.533	12.7644	13.8893	15.9947	19.4612	24.9366	33.4578	10.4617	10.7366	12.0804	14.5673	18.6041	24.8331	34.219	18.3108	18.6595	20.3355	23.3362	27.9535	34.6776
	796	12.4915	12.7188	13.8435	15.9483	19.4104	24.8807	33.3947	10.4062	10.6752	12.0158	14.4986	18.5348	24.7535	34.1385	18.2349	18.5863	20.2666	23.2589	27.8749	34.5982	44.0645	7.60797	7.84257	9.01024	11.2101	14.8813	20.737	29.8751	12.4915	12.7188	13.8435	15.9483	19.4104	24.8807	33.3947	10.4062	10.6752	12.0158	14.4986	18.5348	24.7535	34.1385	18.2349	18.5863	20.2666	23.2589	27.8749	34.5982
	795	12.4459	12.6746	13.7994	15.896	19.3545	24.8217	33.3385	10.3429	10.6172	11.9542	14.4295	18.4599	24.6783	34.0543	18.1628	18.5131	20.1864	23.1774	27.7989	34.5168	43.9838	7.55531	7.79449	8.95154	11.1508	14.8241	20.6655	29.802	12.4459	12.6746	13.7994	15.896	19.3545	24.8217	33.3385	10.3429	10.6172	11.9542	14.4295	18.4599	24.6783	34.0543	18.1628	18.5131	20.1864	23.1774	27.7989	34.5168
	794	12.4024	12.6298	13.7514	15.8436	19.3001	24.7588	33.2741	10.2821	10.5546	11.8916	14.3654	18.3861	24.5976	33.9745	18.0847	18.4347	20.111	23.0948	27.7148	34.4266	43.9102	7.50402	7.74297	8.89942	11.093	14.7539	20.5969	29.7275	12.4024	12.6298	13.7514	15.8436	19.3001	24.7588	33.2741	10.2821	10.5546	11.8916	14.3654	18.3861	24.5976	33.9745	18.0847	18.4347	20.111	23.0948	27.7148	34.4266
	793	12.3592	12.5834	13.7041	15.7904	19.2451	24.7017	33.2113	10.2207	10.4917	11.8285	14.2958	18.3129	24.517	33.8928	18.0099	18.3572	20.0318	23.0129	27.628	34.3407	43.8276	7.45494	7.68886	8.84635	11.032	14.6913	20.5188	29.6496	12.3592	12.5834	13.7041	15.7904	19.2451	24.7017	33.2113	10.2207	10.4917	11.8285	14.2958	18.3129	24.517	33.8928	18.0099	18.3572	20.0318	23.0129	27.628	34.3407
	792	12.3138	12.5402	13.6562	15.7409	19.1877	24.6392	33.1493	10.159	10.4293	11.7602	14.2246	18.2392	24.4353	33.811	17.9298	18.2809	19.9472	22.9312	27.5419	34.2509	43.7399	7.40424	7.63442	8.78882	10.9738	14.622	20.4502	29.5737	12.3138	12.5402	13.6562	15.7409	19.1877	24.6392	33.1493	10.159	10.4293	11.7602	14.2246	18.2392	24.4353	33.811	17.9298	18.2809	19.9472	22.9312	27.5419	34.2509
	791	12.2688	12.4955	13.6087	15.6888	19.1313	24.5779	33.0807	10.1001	10.3681	11.6965	14.1557	18.1649	24.3539	33.7271	17.8527	18.2028	19.869	22.8458	27.4561	34.17	43.6485	7.35036	7.58532	8.73284	10.914	14.5595	20.374	29.4956	12.2688	12.4955	13.6087	15.6888	19.1313	24.5779	33.0807	10.1001	10.3681	11.6965	14.1557	18.1649	24.3539	33.7271	17.8527	18.2028	19.869	22.8458	27.4561	34.17
	790	12.2258	12.4502	13.5611	15.6419	19.076	24.5197	33.0184	10.035	10.3115	11.6336	14.0838	18.0926	24.2781	33.6504	17.7768	18.1248	19.7887	22.7677	27.3761	34.0821	43.5707	7.30135	7.53532	8.68556	10.8547	14.4925	20.3073	29.4214	12.2258	12.4502	13.5611	15.6419	19.076	24.5197	33.0184	10.035	10.3115	11.6336	14.0838	18.0926	24.2781	33.6504	17.7768	18.1248	19.7887	22.7677	27.3761	34.0821
	789	12.1813	12.4064	13.5165	15.5899	19.0226	24.456	32.9527	9.97895	10.2444	11.567	14.0197	18.0184	24.202	33.5694	17.7018	18.0496	19.7104	22.6861	27.2862	34.001	43.492	7.24841	7.48411	8.62569	10.7969	14.4276	20.2368	29.3522	12.1813	12.4064	13.5165	15.5899	19.0226	24.456	32.9527	9.97895	10.2444	11.567	14.0197	18.0184	24.202	33.5694	17.7018	18.0496	19.7104	22.6861	27.2862	34.001
	788	12.1417	12.3654	13.4725	15.5411	18.9661	24.4012	32.894	9.92199	10.1859	11.5066	13.9546	17.9494	24.1281	33.4927	17.6319	17.972	19.6377	22.6088	27.2099	33.922	43.4098	7.19795	7.43253	8.57275	10.7395	14.3653	20.17	29.2825	12.1417	12.3654	13.4725	15.5411	18.9661	24.4012	32.894	9.92199	10.1859	11.5066	13.9546	17.9494	24.1281	33.4927	17.6319	17.972	19.6377	22.6088	27.2099	33.922
	787	12.0954	12.3171	13.421	15.4895	18.9132	24.3391	32.8276	9.85941	10.1247	11.438	13.8815	17.8707	24.0491	33.4064	17.5514	17.8945	19.5577	22.5254	27.1229	33.8271	43.3298	7.14887	7.3834	8.51921	10.6781	14.2989	20.0949	29.2005	12.0954	12.3171	13.421	15.4895	18.9132	24.3391	32.8276	9.85941	10.1247	11.438	13.8815	17.8707	24.0491	33.4064	17.5514	17.8945	19.5577	22.5254	27.1229	33.8271
	786	12.0484	12.2733	13.3734	15.4369	18.852	24.2781	32.7619	9.79237	10.0615	11.3741	13.812	17.7954	23.9601	33.3184	17.4706	17.8127	19.4726	22.4373	27.034	33.7387	43.2362	7.09832	7.32803	8.46227	10.6181	14.2343	20.0191	29.1196	12.0484	12.2733	13.3734	15.4369	18.852	24.2781	32.7619	9.79237	10.0615	11.3741	13.812	17.7954	23.9601	33.3184	17.4706	17.8127	19.4726	22.4373	27.034	33.7387
	785	12.0053	12.2276	13.3231	15.3793	18.7973	24.2171	32.6974	9.7313	9.99706	11.3117	13.742	17.7174	23.8776	33.2319	17.3926	17.735	19.3936	22.3543	26.9486	33.6473	43.1553	7.04828	7.27747	8.409	10.5577	14.1659	19.9464	29.0402	12.0053	12.2276	13.3231	15.3793	18.7973	24.2171	32.6974	9.7313	9.99706	11.3117	13.742	17.7174	23.8776	33.2319	17.3926	17.735	19.3936	22.3543	26.9486	33.6473
	784	11.9606	12.1803	13.2748	15.3315	18.7373	24.1556	32.629	9.67189	9.93704	11.2447	13.6754	17.6428	23.7987	33.1501	17.3143	17.6573	19.3112	22.2682	26.8591	33.5603	43.0632	6.99585	7.22647	8.35619	10.4998	14.1002	19.8735	28.9627	11.9606	12.1803	13.2748	15.3315	18.7373	24.1556	32.629	9.67189	9.93704	11.2447	13.6754	17.6428	23.7987	33.1501	17.3143	17.6573	19.3112	22.2682	26.8591	33.5603
	783	11.9126	12.1369	13.2316	15.2803	18.6785	24.0878	32.5669	9.60918	9.87335	11.1798	13.6056	17.5646	23.7185	33.0682	17.2327	17.5799	19.2298	22.1843	26.7735	33.4679	42.9787	6.94255	7.1714	8.29787	10.4361	14.0312	19.8018	28.8887	11.9126	12.1369	13.2316	15.2803	18.6785	24.0878	32.5669	9.60918	9.87335	11.1798	13.6056	17.5646	23.7185	33.0682	17.2327	17.5799	19.2298	22.1843	26.7735	33.4679
	782	11.8705	12.0933	13.1815	15.231	18.6245	24.0275	32.4981	9.54893	9.81342	11.1169	13.5344	17.4927	23.6391	32.9827	17.1533	17.4989	19.1474	22.1003	26.684	33.3814	42.8959	6.89337	7.1249	8.2468	10.3792	13.9677	19.7277	28.8114	11.8705	12.0933	13.1815	15.231	18.6245	24.0275	32.4981	9.54893	9.81342	11.1169	13.5344	17.4927	23.6391	32.9827	17.1533	17.4989	19.1474	22.1003	26.684	33.3814
	781	11.8305	12.0466	13.1353	15.1807	18.5734	23.972	32.4327	9.48952	9.75337	11.0499	13.4667	17.4162	23.5596	32.9108	17.0827	17.4227	19.0699	22.0198	26.6024	33.3011	42.8142	6.84215	7.07411	8.19197	10.3218	13.9027	19.6594	28.7396	11.8305	12.0466	13.1353	15.1807	18.5734	23.972	32.4327	9.48952	9.75337	11.0499	13.4667	17.4162	23.5596	32.9108	17.0827	17.4227	19.0699	22.0198	26.6024	33.3011
	780	11.7828	12.0037	13.0894	15.1284	18.5172	23.9098	32.37	9.42837	9.69086	10.985	13.3936	17.3464	23.4776	32.8228	17.0045	17.3461	18.9876	21.9363	26.5096	33.2116	42.7293	6.79304	7.01982	8.13435	10.2625	13.8357	19.5895	28.6604	11.7828	12.0037	13.0894	15.1284	18.5172	23.9098	32.37	9.42837	9.69086	10.985	13.3936	17.3464	23.4776	32.8228	17.0045	17.3461	18.9876	21.9363	26.5096	33.2116
	779	11.7395	11.9581	13.0367	15.0755	18.4567	23.8447	32.3061	9.36496	9.62652	10.9193	13.3239	17.2654	23.3991	32.7356	16.9223	17.2628	18.9084	21.8529	26.4245	33.1249	42.6363	6.74415	6.96871	8.08003	10.2039	13.7728	19.5138	28.5832	11.7395	11.9581	13.0367	15.0755	18.4567	23.8447	32.3061	9.36496	9.62652	10.9193	13.3239	17.2654	23.3991	32.7356	16.9223	17.2628	18.9084	21.8529	26.4245	33.1249
	778	11.6935	11.912	12.9908	15.0223	18.3996	23.7834	32.2354	9.30552	9.56775	10.8538	13.2536	17.19	23.3079	32.6452	16.84	17.1822	18.8244	21.7673	26.3356	33.0277	42.5471	6.68949	6.91835	8.02696	10.1416	13.704	19.4385	28.5025	11.6935	11.912	12.9908	15.0223	18.3996	23.7834	32.2354	9.30552	9.56775	10.8538	13.2536	17.19	23.3079	32.6452	16.84	17.1822	18.8244	21.7673	26.3356	33.0277
	777	11.6479	11.8656	12.9376	14.9671	18.3393	23.7166	32.1711	9.24105	9.5044	10.7874	13.1846	17.1096	23.2292	32.5636	16.7615	17.0987	18.7422	21.6801	26.2482	32.9346	42.4565	6.63998	6.86473	7.9701	10.082	13.637	19.366	28.4205	11.6479	11.8656	12.9376	14.9671	18.3393	23.7166	32.1711	9.24105	9.5044	10.7874	13.1846	17.1096	23.2292	32.5636	16.7615	17.0987	18.7422	21.6801	26.2482	32.9346
	776	11.6024	11.823	12.8933	14.9185	18.2875	23.6559	32.106	9.17796	9.44288	10.725	13.1117	17.0339	23.1448	32.475	16.6824	17.0214	18.6609	21.5913	26.1558	32.8451	42.3735	6.59081	6.81563	7.91868	10.0223	13.5716	19.2927	28.3411	11.6024	11.823	12.8933	14.9185	18.2875	23.6559	32.106	9.17796	9.44288	10.725	13.1117	17.0339	23.1448	32.475	16.6824	17.0214	18.6609	21.5913	26.1558	32.8451
	775	11.5577	11.7749	12.8484	14.8663	18.229	23.5902	32.0338	9.11662	9.37795	10.6608	13.0442	16.9571	23.0638	32.3903	16.6015	16.9438	18.5771	21.5059	26.0696	32.753	42.2819	6.53972	6.76422	7.86182	9.9623	13.5042	19.2149	28.2644	11.5577	11.7749	12.8484	14.8663	18.229	23.5902	32.0338	9.11662	9.37795	10.6608	13.0442	16.9571	23.0638	32.3903	16.6015	16.9438	18.5771	21.5059	26.0696	32.753
	774	11.5142	11.7331	12.7994	14.818	18.1705	23.529	31.9689	9.05852	9.3177	10.5934	12.9746	16.8856	22.9791	32.3068	16.523	16.8609	18.4952	21.4206	25.981	32.6602	42.1892	6.48921	6.71259	7.80757	9.90233	13.437	19.143	28.1848	11.5142	11.7331	12.7994	14.818	18.1705	23.529	31.9689	9.05852	9.3177	10.5934	12.9746	16.8856	22.9791	32.3068	16.523	16.8609	18.4952	21.4206	25.981	32.6602
	773	11.4707	11.6861	12.753	14.7643	18.1117	23.4635	31.9031	8.99848	9.25445	10.5281	12.9042	16.8074	22.9008	32.2258	16.4426	16.7823	18.4105	21.3368	25.8918	32.577	42.1108	6.43874	6.66013	7.75341	9.84468	13.3737	19.0732	28.1108	11.4707	11.6861	12.753	14.7643	18.1117	23.4635	31.9031	8.99848	9.25445	10.5281	12.9042	16.8074	22.9008	32.2258	16.4426	16.7823	18.4105	21.3368	25.8918	32.577
	772	11.4259	11.6422	12.7045	14.7095	18.0535	23.4017	31.8319	8.93571	9.19024	10.4604	12.832	16.7274	22.819	32.1355	16.3655	16.7025	18.3262	21.2517	25.8028	32.4804	42.0149	6.38788	6.60991	7.69676	9.78429	13.3088	18.997	28.0311	11.4259	11.6422	12.7045	14.7095	18.0535	23.4017	31.8319	8.93571	9.19024	10.4604	12.832	16.7274	22.819	32.1355	16.3655	16.7025	18.3262	21.2517	25.8028	32.4804
	771	11.3823	11.5973	12.6532	14.657	17.9999	23.3408	31.766	8.87118	9.13069	10.3942	12.761	16.6557	22.7342	32.0487	16.2822	16.6181	18.2442	21.1632	25.7064	32.3925	41.9235	6.33534	6.55695	7.64538	9.72492	13.2371	18.925	27.9513	11.3823	11.5973	12.6532	14.657	17.9999	23.3408	31.766	8.87118	9.13069	10.3942	12.761	16.6557	22.7342	32.0487	16.2822	16.6181	18.2442	21.1632	25.7064	32.3925
	770	11.3323	11.5472	12.6019	14.603	17.9396	23.2723	31.699	8.81036	9.06524	10.33	12.6873	16.5728	22.6481	31.9604	16.2022	16.5368	18.1587	21.0766	25.617	32.2954	41.8291	6.28744	6.50509	7.58899	9.66348	13.1706	18.8513	27.8677	11.3323	11.5472	12.6019	14.603	17.9396	23.2723	31.699	8.81036	9.06524	10.33	12.6873	16.5728	22.6481	31.9604	16.2022	16.5368	18.1587	21.0766	25.617	32.2954
	769	11.2889	11.5013	12.5564	14.5473	17.8798	23.2102	31.6304	8.75073	9.00261	10.2659	12.6196	16.4937	22.5654	31.8678	16.1187	16.4542	18.0766	20.9871	25.5215	32.2013	41.7422	6.2346	6.45432	7.53462	9.60287	13.1039	18.7709	27.7877	11.2889	11.5013	12.5564	14.5473	17.8798	23.2102	31.6304	8.75073	9.00261	10.2659	12.6196	16.4937	22.5654	31.8678	16.1187	16.4542	18.0766	20.9871	25.5215	32.2013
	768	11.2427	11.4556	12.5039	14.4976	17.8218	23.1467	31.5639	8.68848	8.9417	10.2032	12.5487	16.4199	22.4795	31.7839	16.0381	16.3748	17.9947	20.8985	25.4375	32.1068	41.6523	6.18804	6.40374	7.482	9.54398	13.0399	18.6973	27.7053	11.2427	11.4556	12.5039	14.4976	17.8218	23.1467	31.5639	8.68848	8.9417	10.2032	12.5487	16.4199	22.4795	31.7839	16.0381	16.3748	17.9947	20.8985	25.4375	32.1068
	767	11.1989	11.4095	12.4581	14.4457	17.7682	23.0818	31.4954	8.62702	8.88184	10.1336	12.476	16.3407	22.3971	31.6948	15.9588	16.297	17.9104	20.8135	25.3485	32.0113	41.5657	6.13686	6.3522	7.42842	9.4865	12.9684	18.6242	27.6272	11.1989	11.4095	12.4581	14.4457	17.7682	23.0818	31.4954	8.62702	8.88184	10.1336	12.476	16.3407	22.3971	31.6948	15.9588	16.297	17.9104	20.8135	25.3485	32.0113
	766	11.1556	11.3645	12.411	14.3929	17.7056	23.0168	31.4284	8.56163	8.81677	10.0698	12.4091	16.2681	22.3136	31.6079	15.8799	16.2134	17.8252	20.7255	25.2578	31.9219	41.4682	6.08652	6.30503	7.37482	9.42422	12.9046	18.5503	27.5461	11.1556	11.3645	12.411	14.3929	17.7056	23.0168	31.4284	8.56163	8.81677	10.0698	12.4091	16.2681	22.3136	31.6079	15.8799	16.2134	17.8252	20.7255	25.2578	31.9219
	765	11.1074	11.3236	12.3643	14.3425	17.6496	22.9568	31.36	8.50362	8.75863	10.0051	12.3384	16.1923	22.2314	31.5279	15.8011	16.1329	17.7438	20.6441	25.1646	31.8291	41.3831	6.03623	6.25317	7.32127	9.36608	12.8411	18.4809	27.472	11.1074	11.3236	12.3643	14.3425	17.6496	22.9568	31.36	8.50362	8.75863	10.0051	12.3384	16.1923	22.2314	31.5279	15.8011	16.1329	17.7438	20.6441	25.1646	31.8291
	764	11.0646	11.27	12.3133	14.2889	17.5876	22.8865	31.2899	8.4403	8.69418	9.93776	12.2662	16.1084	22.1431	31.4333	15.7153	16.0495	17.654	20.5511	25.0698	31.7326	41.2831	5.98511	6.20067	7.26613	9.30842	12.7701	18.4028	27.3877	11.0646	11.27	12.3133	14.2889	17.5876	22.8865	31.2899	8.4403	8.69418	9.93776	12.2662	16.1084	22.1431	31.4333	15.7153	16.0495	17.654	20.5511	25.0698	31.7326
	763	11.0186	11.2264	12.2638	14.2326	17.5297	22.8235	31.2177	8.37945	8.62921	9.87164	12.1919	16.0309	22.0643	31.3438	15.6365	15.9666	17.5682	20.4623	24.9751	31.6355	41.1854	5.93571	6.15059	7.21029	9.24514	12.7043	18.329	27.3083	11.0186	11.2264	12.2638	14.2326	17.5297	22.8235	31.2177	8.37945	8.62921	9.87164	12.1919	16.0309	22.0643	31.3438	15.6365	15.9666	17.5682	20.4623	24.9751	31.6355
	762	10.9734	11.1787	12.2144	14.1801	17.4725	22.7614	31.1521	8.31951	8.56939	9.80744	12.1227	15.9535	21.9749	31.2578	15.5547	15.8847	17.4874	20.3762	24.8853	31.5447	41.094	5.88623	6.10174	7.15624	9.18845	12.6397	18.2498	27.2287	10.9734	11.1787	12.2144	14.1801	17.4725	22.7614	31.1521	8.31951	8.56939	9.80744	12.1227	15.9535	21.9749	31.2578	15.5547	15.8847	17.4874	20.3762	24.8853	31.5447
	761	10.9236	11.1334	12.165	14.1258	17.4088	22.693	31.082	8.25421	8.50695	9.73916	12.0487	15.8707	21.8853	31.1637	15.469	15.8002	17.4016	20.2814	24.7898	31.4429	40.9931	5.83611	6.0484	7.10209	9.1275	12.5689	18.1792	27.1458	10.9236	11.1334	12.165	14.1258	17.4088	22.693	31.082	8.25421	8.50695	9.73916	12.0487	15.8707	21.8853	31.1637	15.469	15.8002	17.4016	20.2814	24.7898	31.4429
	760	10.882	11.0866	12.1161	14.0732	17.3514	22.6285	31.0127	8.19448	8.44555	9.67449	11.9815	15.7979	21.8032	31.0788	15.3879	15.7196	17.3204	20.1943	24.7007	31.3464	40.9101	5.78728	5.99733	7.05047	9.06723	12.5011	18.1024	27.0654	10.882	11.0866	12.1161	14.0732	17.3514	22.6285	31.0127	8.19448	8.44555	9.67449	11.9815	15.7979	21.8032	31.0788	15.3879	15.7196	17.3204	20.1943	24.7007	31.3464
	759	10.8364	11.0438	12.0658	14.0207	17.2942	22.5625	30.9434	8.13222	8.38066	9.60957	11.909	15.7211	21.7196	30.9874	15.3059	15.6363	17.2329	20.1061	24.6087	31.2487	40.8169	5.73647	5.94995	6.99465	9.00761	12.4393	18.0286	26.9847	10.8364	11.0438	12.0658	14.0207	17.2942	22.5625	30.9434	8.13222	8.38066	9.60957	11.909	15.7211	21.7196	30.9874	15.3059	15.6363	17.2329	20.1061	24.6087	31.2487
	758	10.7866	10.9979	12.017	13.9679	17.2363	22.4987	30.8728	8.07317	8.32098	9.54493	11.8404	15.6429	21.632	30.8999	15.2262	15.557	17.1494	20.0185	24.5129	31.1611	40.7231	5.69085	5.90086	6.9431	8.94928	12.3697	17.9554	26.9002	10.7866	10.9979	12.017	13.9679	17.2363	22.4987	30.8728	8.07317	8.32098	9.54493	11.8404	15.6429	21.632	30.8999	15.2262	15.557	17.1494	20.0185	24.5129	31.1611
	757	10.7448	10.9487	11.9712	13.9159	17.175	22.4318	30.7951	8.01036	8.25568	9.47612	11.7666	15.5664	21.5509	30.8099	15.1442	15.4753	17.0631	19.9283	24.4188	31.0606	40.6249	5.63603	5.84966	6.88943	8.88879	12.305	17.8749	26.819	10.7448	10.9487	11.9712	13.9159	17.175	22.4318	30.7951	8.01036	8.25568	9.47612	11.7666	15.5664	21.5509	30.8099	15.1442	15.4753	17.0631	19.9283	24.4188	31.0606
	756	10.7	10.9015	11.92	13.8623	17.1134	22.3662	30.7251	7.9498	8.19358	9.41055	11.6949	15.4806	21.4626	30.7203	15.0628	15.3898	16.976	19.8361	24.3242	30.9645	40.5229	5.58718	5.79768	6.83347	8.82866	12.234	17.8018	26.735	10.7	10.9015	11.92	13.8623	17.1134	22.3662	30.7251	7.9498	8.19358	9.41055	11.6949	15.4806	21.4626	30.7203	15.0628	15.3898	16.976	19.8361	24.3242	30.9645
	755	10.6502	10.8571	11.8705	13.8059	17.0534	22.299	30.6569	7.88631	8.13259	9.34482	11.6199	15.4027	21.3769	30.6219	14.9821	15.3042	16.8889	19.7487	24.2271	30.863	40.425	5.53837	5.7489	6.78025	8.76811	12.1688	17.7253	26.6531	10.6502	10.8571	11.8705	13.8059	17.0534	22.299	30.6569	7.88631	8.13259	9.34482	11.6199	15.4027	21.3769	30.6219	14.9821	15.3042	16.8889	19.7487	24.2271	30.863
	754	10.606	10.8091	11.8206	13.7503	16.9956	22.2342	30.5875	7.82915	8.07229	9.27585	11.5479	15.3222	21.2904	30.537	14.8956	15.2214	16.8052	19.6614	24.1338	30.7694	40.3284	5.488	5.69672	6.72772	8.70945	12.1014	17.6523	26.5746	10.606	10.8091	11.8206	13.7503	16.9956	22.2342	30.5875	7.82915	8.07229	9.27585	11.5479	15.3222	21.2904	30.537	14.8956	15.2214	16.8052	19.6614	24.1338	30.7694
	753	10.5581	10.7619	11.7696	13.6931	16.9371	22.1645	30.5149	7.7635	8.00436	9.21181	11.4776	15.2446	21.2021	30.4389	14.8108	15.1385	16.7165	19.5666	24.0367	30.6678	40.2311	5.44311	5.64549	6.67166	8.64927	12.0331	17.5746	26.4917	10.5581	10.7619	11.7696	13.6931	16.9371	22.1645	30.5149	7.7635	8.00436	9.21181	11.4776	15.2446	21.2021	30.4389	14.8108	15.1385	16.7165	19.5666	24.0367	30.6678
	752	10.5124	10.7154	11.7196	13.6435	16.8728	22.1002	30.4462	7.70134	7.94418	9.14558	11.406	15.1667	21.1132	30.3519	14.7317	15.0549	16.6326	19.4778	23.9417	30.5683	40.1321	5.39217	5.59571	6.61913	8.59001	11.9675	17.4989	26.4083	10.5124	10.7154	11.7196	13.6435	16.8728	22.1002	30.4462	7.70134	7.94418	9.14558	11.406	15.1667	21.1132	30.3519	14.7317	15.0549	16.6326	19.4778	23.9417	30.5683
	751	10.4652	10.6724	11.6715	13.5897	16.8147	22.0314	30.3746	7.64288	7.88391	9.0809	11.3347	15.0871	21.0299	30.261	14.6497	14.9719	16.5485	19.386	23.8528	30.4712	40.0415	5.34183	5.54926	6.56416	8.53003	11.8979	17.4241	26.3252	10.4652	10.6724	11.6715	13.5897	16.8147	22.0314	30.3746	7.64288	7.88391	9.0809	11.3347	15.0871	21.0299	30.261	14.6497	14.9719	16.5485	19.386	23.8528	30.4712
	750	10.4243	10.6222	11.6219	13.5353	16.7536	21.9655	30.3015	7.57918	7.82058	9.01318	11.2629	15.0065	20.9398	30.1667	14.5643	14.8901	16.4567	19.2947	23.7529	30.3693	39.9388	5.29256	5.49713	6.51093	8.47141	11.8311	17.3484	26.241	10.4243	10.6222	11.6219	13.5353	16.7536	21.9655	30.3015	7.57918	7.82058	9.01318	11.2629	15.0065	20.9398	30.1667	14.5643	14.8901	16.4567	19.2947	23.7529	30.3693
	749	10.3768	10.5779	11.5753	13.4802	16.6904	21.8975	30.2287	7.51685	7.75708	8.94892	11.1918	14.9292	20.852	30.0762	14.4826	14.8062	16.3725	19.2019	23.6591	30.2682	39.8438	5.24548	5.44876	6.45799	8.41293	11.7624	17.2705	26.159	10.3768	10.5779	11.5753	13.4802	16.6904	21.8975	30.2287	7.51685	7.75708	8.94892	11.1918	14.9292	20.852	30.0762	14.4826	14.8062	16.3725	19.2019	23.6591	30.2682
	748	10.3294	10.5283	11.5222	13.4228	16.6315	21.8287	30.1524	7.45324	7.69124	8.87746	11.1172	14.8463	20.7645	29.9798	14.3977	14.7183	16.2826	19.1076	23.5583	30.1678	39.7383	5.19476	5.39887	6.40428	8.35087	11.6965	17.1918	26.0726	10.3294	10.5283	11.5222	13.4228	16.6315	21.8287	30.1524	7.45324	7.69124	8.87746	11.1172	14.8463	20.7645	29.9798	14.3977	14.7183	16.2826	19.1076	23.5583	30.1678
	747	10.2806	10.481	11.4698	13.3686	16.571	21.7614	30.0778	7.39096	7.62973	8.81427	11.0476	14.7687	20.6743	29.8861	14.3132	14.6371	16.195	19.0202	23.4611	30.0675	39.6347	5.14332	5.34633	6.34843	8.28958	11.6258	17.1161	25.9895	10.2806	10.481	11.4698	13.3686	16.571	21.7614	30.0778	7.39096	7.62973	8.81427	11.0476	14.7687	20.6743	29.8861	14.3132	14.6371	16.195	19.0202	23.4611	30.0675
	746	10.2328	10.4335	11.4204	13.3123	16.5088	21.6914	30.0026	7.33227	7.57002	8.74928	10.9717	14.6873	20.5873	29.7899	14.2307	14.5514	16.1098	18.9253	23.3662	29.971	39.5336	5.09566	5.29912	6.29671	8.23064	11.5593	17.0371	25.905	10.2328	10.4335	11.4204	13.3123	16.5088	21.6914	30.0026	7.33227	7.57002	8.74928	10.9717	14.6873	20.5873	29.7899	14.2307	14.5514	16.1098	18.9253	23.3662	29.971
	745	10.1846	10.3863	11.3685	13.2549	16.4444	21.6222	29.9314	7.26842	7.50426	8.68068	10.8974	14.6036	20.4988	29.6943	14.1461	14.466	16.0198	18.8367	23.2649	29.8649	39.4315	5.04652	5.24671	6.24338	8.17277	11.4911	16.9624	25.8227	10.1846	10.3863	11.3685	13.2549	16.4444	21.6222	29.9314	7.26842	7.50426	8.68068	10.8974	14.6036	20.4988	29.6943	14.1461	14.466	16.0198	18.8367	23.2649	29.8649
	744	10.1412	10.3394	11.3189	13.2044	16.3877	21.5538	29.8574	7.2094	7.44626	8.61657	10.8296	14.526	20.4117	29.6026	14.0623	14.3808	15.9336	18.7418	23.1672	29.7672	39.3371	4.9981	5.19668	6.18927	8.11332	11.4257	16.8857	25.738	10.1412	10.3394	11.3189	13.2044	16.3877	21.5538	29.8574	7.2094	7.44626	8.61657	10.8296	14.526	20.4117	29.6026	14.0623	14.3808	15.9336	18.7418	23.1672	29.7672
	743	10.0955	10.2921	11.2729	13.1481	16.325	21.4898	29.7866	7.14928	7.38484	8.55294	10.7577	14.4497	20.3259	29.513	13.9806	14.3008	15.849	18.6541	23.0767	29.6671	39.2419	4.94876	5.14868	6.1401	8.05607	11.3616	16.8133	25.6548	10.0955	10.2921	11.2729	13.1481	16.325	21.4898	29.7866	7.14928	7.38484	8.55294	10.7577	14.4497	20.3259	29.513	13.9806	14.3008	15.849	18.6541	23.0767	29.6671
	742	10.0471	10.2446	11.2181	13.0942	16.2624	21.4172	29.7053	7.08498	7.32066	8.48453	10.6862	14.3655	20.2326	29.415	13.8934	14.2132	15.7585	18.5545	22.9708	29.5591	39.1337	4.90017	5.09907	6.08206	7.99261	11.2859	16.7311	25.5654	10.0471	10.2446	11.2181	13.0942	16.2624	21.4172	29.7053	7.08498	7.32066	8.48453	10.6862	14.3655	20.2326	29.415	13.8934	14.2132	15.7585	18.5545	22.9708	29.5591
	741	9.99977	10.1964	11.1681	13.035	16.1977	21.3495	29.6304	7.02308	7.25845	8.41502	10.6111	14.2854	20.1422	29.3204	13.8107	14.1307	15.6683	18.4614	22.8743	29.4503	39.0333	4.85249	5.0493	6.03104	7.93628	11.2219	16.6552	25.4801	9.99977	10.1964	11.1681	13.035	16.1977	21.3495	29.6304	7.02308	7.25845	8.41502	10.6111	14.2854	20.1422	29.3204	13.8107	14.1307	15.6683	18.4614	22.8743	29.4503
	740	9.95507	10.1477	11.1184	12.9796	16.1389	21.2808	29.5562	6.96164	7.19726	8.35054	10.5382	14.2051	20.0543	29.2259	13.7265	14.0456	15.5837	18.3681	22.7775	29.3555	38.9301	4.80517	5.00256	5.97719	7.87542	11.1527	16.5747	25.3974	9.95507	10.1477	11.1184	12.9796	16.1389	21.2808	29.5562	6.96164	7.19726	8.35054	10.5382	14.2051	20.0543	29.2259	13.7265	14.0456	15.5837	18.3681	22.7775	29.3555
	739	9.90533	10.1005	11.0659	12.9244	16.0763	21.2091	29.4754	6.89849	7.13467	8.28288	10.4631	14.1211	19.9667	29.1271	13.6416	13.9565	15.4914	18.2776	22.6713	29.2502	38.8234	4.75614	4.95151	5.92551	7.81604	11.0863	16.4987	25.3095	9.90533	10.1005	11.0659	12.9244	16.0763	21.2091	29.4754	6.89849	7.13467	8.28288	10.4631	14.1211	19.9667	29.1271	13.6416	13.9565	15.4914	18.2776	22.6713	29.2502
	738	9.85995	10.0538	11.0134	12.8665	16.0126	21.1411	29.4062	6.83865	7.06943	8.21573	10.3903	14.0376	19.8752	29.028	13.5557	13.8702	15.4034	18.1826	22.5735	29.1446	38.716	4.70842	4.90245	5.86899	7.75722	11.015	16.4211	25.2244	9.85995	10.0538	11.0134	12.8665	16.0126	21.1411	29.4062	6.83865	7.06943	8.21573	10.3903	14.0376	19.8752	29.028	13.5557	13.8702	15.4034	18.1826	22.5735	29.1446
	737	9.81008	10.0066	10.9632	12.8131	15.9517	21.0689	29.3323	6.78016	7.00524	8.1516	10.3186	13.9605	19.7865	28.9357	13.4738	13.7895	15.3168	18.0919	22.4762	29.0468	38.6126	4.65871	4.85416	5.81892	7.69737	10.9496	16.3437	25.1407	9.81008	10.0066	10.9632	12.8131	15.9517	21.0689	29.3323	6.78016	7.00524	8.1516	10.3186	13.9605	19.7865	28.9357	13.4738	13.7895	15.3168	18.0919	22.4762	29.0468
	736	9.76395	9.95992	10.914	12.7578	15.8872	21.0017	29.2607	6.71687	6.9466	8.0835	10.2484	13.8779	19.6968	28.841	13.3911	13.7027	15.2316	17.9976	22.3791	28.9417	38.5147	4.61278	4.80414	5.76647	7.63964	10.8831	16.2664	25.0605	9.76395	9.95992	10.914	12.7578	15.8872	21.0017	29.2607	6.71687	6.9466	8.0835	10.2484	13.8779	19.6968	28.841	13.3911	13.7027	15.2316	17.9976	22.3791	28.9417
	735	9.71549	9.91091	10.863	12.7017	15.8238	20.9286	29.1804	6.65378	6.88558	8.0218	10.1736	13.7966	19.6056	28.7411	13.3038	13.618	15.1403	17.9051	22.2809	28.837	38.4117	4.56244	4.75402	5.71343	7.57782	10.8136	16.1907	24.9716	9.71549	9.91091	10.863	12.7017	15.8238	20.9286	29.1804	6.65378	6.88558	8.0218	10.1736	13.7966	19.6056	28.7411	13.3038	13.618	15.1403	17.9051	22.2809	28.837
	734	9.67227	9.86203	10.8101	12.6424	15.7601	20.8579	29.1011	6.59437	6.82094	7.95024	10.1002	13.7158	19.5111	28.6451	13.218	13.5335	15.0523	17.807	22.1773	28.7264	38.3008	4.51611	4.70683	5.66108	7.52114	10.7481	16.1097	24.8808	9.67227	9.86203	10.8101	12.6424	15.7601	20.8579	29.1011	6.59437	6.82094	7.95024	10.1002	13.7158	19.5111	28.6451	13.218	13.5335	15.0523	17.807	22.1773	28.7264
	733	9.6194	9.81328	10.7593	12.5843	15.6943	20.786	29.0189	6.53225	6.75846	7.88965	10.0284	13.6341	19.4209	28.5479	13.1338	13.4463	14.9593	17.7112	22.078	28.6215	38.1971	4.46973	4.65817	5.60836	7.45906	10.6757	16.0319	24.7927	9.6194	9.81328	10.7593	12.5843	15.6943	20.786	29.0189	6.53225	6.75846	7.88965	10.0284	13.6341	19.4209	28.5479	13.1338	13.4463	14.9593	17.7112	22.078	28.6215
	732	9.57468	9.76308	10.7059	12.529	15.6327	20.7104	28.9395	6.47153	6.6961	7.81826	9.95347	13.5495	19.3287	28.4507	13.0495	13.3592	14.8693	17.6162	21.9748	28.5159	38.0855	4.42299	4.61106	5.55522	7.40051	10.6083	15.9531	24.7049	9.57468	9.76308	10.7059	12.529	15.6327	20.7104	28.9395	6.47153	6.6961	7.81826	9.95347	13.5495	19.3287	28.4507	13.0495	13.3592	14.8693	17.6162	21.9748	28.5159
	731	9.52767	9.71748	10.6569	12.4723	15.5682	20.6439	28.866	6.40952	6.63787	7.75443	9.88418	13.4701	19.239	28.3532	12.9674	13.279	14.781	17.5252	21.8741	28.4131	37.9825	4.37434	4.56191	5.50443	7.34109	10.5402	15.874	24.6197	9.52767	9.71748	10.6569	12.4723	15.5682	20.6439	28.866	6.40952	6.63787	7.75443	9.88418	13.4701	19.239	28.3532	12.9674	13.279	14.781	17.5252	21.8741	28.4131
	730	9.47994	9.66715	10.6058	12.4169	15.5041	20.5718	28.787	6.34826	6.57557	7.68889	9.80919	13.3893	19.1471	28.2516	12.8815	13.1913	14.6944	17.4307	21.7739	28.3072	37.874	4.32633	4.5152	5.45165	7.28299	10.4726	15.7989	24.5356	9.47994	9.66715	10.6058	12.4169	15.5041	20.5718	28.787	6.34826	6.57557	7.68889	9.80919	13.3893	19.1471	28.2516	12.8815	13.1913	14.6944	17.4307	21.7739	28.3072
	729	9.43143	9.61997	10.5558	12.3602	15.4431	20.5018	28.7108	6.29141	6.51369	7.62233	9.7364	13.3074	19.0584	28.1604	12.7978	13.1068	14.6077	17.3391	21.6742	28.2007	37.7675	4.27803	4.46664	5.39831	7.2264	10.4069	15.7193	24.4484	9.43143	9.61997	10.5558	12.3602	15.4431	20.5018	28.7108	6.29141	6.51369	7.62233	9.7364	13.3074	19.0584	28.1604	12.7978	13.1068	14.6077	17.3391	21.6742	28.2007
	728	9.38345	9.57312	10.4993	12.3025	15.3794	20.425	28.6338	6.22847	6.45105	7.55702	9.66482	13.2264	18.969	28.0552	12.7109	13.0225	14.5176	17.2432	21.5754	28.0942	37.6563	4.23247	4.42019	5.34564	7.16658	10.3392	15.642	24.3601	9.38345	9.57312	10.4993	12.3025	15.3794	20.425	28.6338	6.22847	6.45105	7.55702	9.66482	13.2264	18.969	28.0552	12.7109	13.0225	14.5176	17.2432	21.5754	28.0942
	727	9.33631	9.52628	10.4512	12.2461	15.3131	20.3542	28.5597	6.16994	6.39207	7.49388	9.59372	13.1451	18.8765	27.9623	12.6303	12.9389	14.4332	17.1516	21.475	27.992	37.5571	4.18783	4.37315	5.29669	7.10943	10.2736	15.5674	24.2774	9.33631	9.52628	10.4512	12.2461	15.3131	20.3542	28.5597	6.16994	6.39207	7.49388	9.59372	13.1451	18.8765	27.9623	12.6303	12.9389	14.4332	17.1516	21.475	27.992
	726	9.28746	9.47429	10.3955	12.1878	15.2459	20.2819	28.4719	6.10952	6.33023	7.42623	9.51944	13.0615	18.7815	27.8575	12.5436	12.8487	14.3402	17.0499	21.3688	27.8771	37.4434	4.13814	4.32179	5.24377	7.04762	10.2022	15.4839	24.1872	9.28746	9.47429	10.3955	12.1878	15.2459	20.2819	28.4719	6.10952	6.33023	7.42623	9.51944	13.0615	18.7815	27.8575	12.5436	12.8487	14.3402	17.0499	21.3688	27.8771
	725	9.24098	9.42359	10.3452	12.1298	15.1825	20.2079	28.3928	6.04747	6.2673	7.36035	9.44905	12.9812	18.6918	27.7584	12.4586	12.7657	14.2508	16.9575	21.2708	27.7717	37.3373	4.09254	4.27566	5.19275	6.99271	10.1372	15.408	24.0972	9.24098	9.42359	10.3452	12.1298	15.1825	20.2079	28.3928	6.04747	6.2673	7.36035	9.44905	12.9812	18.6918	27.7584	12.4586	12.7657	14.2508	16.9575	21.2708	27.7717
	724	9.19302	9.37774	10.2959	12.0743	15.1178	20.1378	28.3131	5.99057	6.21077	7.29632	9.37938	12.9004	18.5996	27.66	12.3773	12.6814	14.1625	16.8652	21.1715	27.6663	37.2279	4.04888	4.23468	5.14065	6.9349	10.0677	15.3311	24.0085	9.19302	9.37774	10.2959	12.0743	15.1178	20.1378	28.3131	5.99057	6.21077	7.29632	9.37938	12.9004	18.5996	27.66	12.3773	12.6814	14.1625	16.8652	21.1715	27.6663
	723	9.14622	9.3298	10.2414	12.0139	15.0561	20.0638	28.2333	5.93008	6.14593	7.23202	9.3041	12.8158	18.509	27.5619	12.2924	12.5965	14.0732	16.7726	21.0679	27.5585	37.1185	4.00191	4.18279	5.08839	6.87536	10.0001	15.2498	23.9222	9.14622	9.3298	10.2414	12.0139	15.0561	20.0638	28.2333	5.93008	6.14593	7.23202	9.3041	12.8158	18.509	27.5619	12.2924	12.5965	14.0732	16.7726	21.0679	27.5585
	722	9.09514	9.28071	10.1846	11.9556	14.9892	19.9921	28.1546	5.87163	6.08499	7.16469	9.22934	12.7351	18.4144	27.4625	12.2086	12.5117	13.9883	16.6769	20.9648	27.451	37.0076	3.9554	4.13754	5.04065	6.81862	9.93286	15.1708	23.8336	9.09514	9.28071	10.1846	11.9556	14.9892	19.9921	28.1546	5.87163	6.08499	7.16469	9.22934	12.7351	18.4144	27.4625	12.2086	12.5117	13.9883	16.6769	20.9648	27.451
	721	9.05006	9.23338	10.1393	11.9025	14.9269	19.9195	28.0796	5.81183	6.02968	7.10435	9.16095	12.6553	18.329	27.3664	12.1299	12.4283	13.8992	16.5826	20.8686	27.3457	36.9014	3.90918	4.09202	4.98882	6.76057	9.86867	15.0962	23.7514	9.05006	9.23338	10.1393	11.9025	14.9269	19.9195	28.0796	5.81183	6.02968	7.10435	9.16095	12.6553	18.329	27.3664	12.1299	12.4283	13.8992	16.5826	20.8686	27.3457
	720	8.99978	9.18327	10.085	11.8446	14.8611	19.8444	27.9981	5.74984	5.96483	7.038	9.08754	12.5756	18.2357	27.2651	12.0405	12.3413	13.8119	16.489	20.7627	27.2359	36.7884	3.86326	4.04321	4.93796	6.70284	9.80104	15.0199	23.6607	8.99978	9.18327	10.085	11.8446	14.8611	19.8444	27.9981	5.74984	5.96483	7.038	9.08754	12.5756	18.2357	27.2651	12.0405	12.3413	13.8119	16.489	20.7627	27.2359
	719	8.85075	9.00603	9.94991	11.6428	14.6712	19.592	27.7734	5.60357	5.75235	6.84469	8.85672	12.2843	17.9098	27.0714	11.8927	12.1789	13.6349	16.2758	20.5842	27.3433	36.802	3.77285	3.96778	4.81213	6.56953	9.731	14.8731	23.916	8.85075	9.00603	9.94991	11.6428	14.6712	19.592	27.7734	5.60357	5.75235	6.84469	8.85672	12.2843	17.9098	27.0714	11.8927	12.1789	13.6349	16.2758	20.5842	27.3433
	718	8.77909	8.97691	9.92163	11.5627	14.5687	19.5232	27.6724	5.57307	5.77635	6.79947	8.78643	12.2258	17.8289	26.9644	11.7818	12.1033	13.5288	16.1965	20.498	27.2103	36.7108	3.70656	3.88558	4.764	6.47688	9.61259	14.7939	23.8703	8.77909	8.97691	9.92163	11.5627	14.5687	19.5232	27.6724	5.57307	5.77635	6.79947	8.78643	12.2258	17.8289	26.9644	11.7818	12.1033	13.5288	16.1965	20.498	27.2103
	717	8.72792	8.89418	9.78445	11.5337	14.4908	19.408	27.5835	5.44141	5.67801	6.76302	8.74896	12.1159	17.6914	26.873	11.7432	12.04	13.435	16.1066	20.3772	27.1417	36.5637	3.6872	3.85621	4.70887	6.44412	9.54885	14.6934	23.7723	8.72792	8.89418	9.78445	11.5337	14.4908	19.408	27.5835	5.44141	5.67801	6.76302	8.74896	12.1159	17.6914	26.873	11.7432	12.04	13.435	16.1066	20.3772	27.1417
	716	8.71029	8.87607	9.69438	11.4698	14.4621	19.3798	27.5128	5.43962	5.6294	6.69174	8.70811	12.0886	17.6201	26.7154	11.6062	11.8946	13.3767	16.0186	20.2928	27.0238	36.5014	3.61087	3.81648	4.66992	6.42247	9.5045	14.6221	23.6553	8.71029	8.87607	9.69438	11.4698	14.4621	19.3798	27.5128	5.43962	5.6294	6.69174	8.70811	12.0886	17.6201	26.7154	11.6062	11.8946	13.3767	16.0186	20.2928	27.0238
	715	8.64582	8.80098	9.71413	11.42	14.4273	19.3183	27.3966	5.3865	5.54363	6.61156	8.58825	12.0106	17.5402	26.6837	11.5631	11.8418	13.2922	15.9304	20.1871	26.8868	36.373	3.61587	3.78089	4.60975	6.36956	9.39877	14.511	23.5572	8.64582	8.80098	9.71413	11.42	14.4273	19.3183	27.3966	5.3865	5.54363	6.61156	8.58825	12.0106	17.5402	26.6837	11.5631	11.8418	13.2922	15.9304	20.1871	26.8868
	714	8.61574	8.79968	9.61465	11.3392	14.3243	19.1851	27.3357	5.27767	5.52732	6.5304	8.5451	11.8968	17.4145	26.5646	11.4574	11.7605	13.1616	15.8225	20.0657	26.7685	36.2576	3.53439	3.7158	4.58004	6.3048	9.31955	14.4468	23.4749	8.61574	8.79968	9.61465	11.3392	14.3243	19.1851	27.3357	5.27767	5.52732	6.5304	8.5451	11.8968	17.4145	26.5646	11.4574	11.7605	13.1616	15.8225	20.0657	26.7685
	713	8.55613	8.71572	9.58142	11.2677	14.2621	19.1321	27.2509	5.26333	5.48691	6.43379	8.47002	11.8586	17.3427	26.4246	11.3981	11.6425	13.109	15.7453	20.0039	26.662	36.2139	3.52524	3.67425	4.59306	6.21999	9.27833	14.3737	23.3505	8.55613	8.71572	9.58142	11.2677	14.2621	19.1321	27.2509	5.26333	5.48691	6.43379	8.47002	11.8586	17.3427	26.4246	11.3981	11.6425	13.109	15.7453	20.0039	26.662
	712	8.52855	8.71855	9.51072	11.2598	14.2126	19.0868	27.1818	5.1683	5.42028	6.40925	8.39356	11.7751	17.2522	26.3531	11.2959	11.5791	13.0427	15.6454	19.9197	26.5566	36.0616	3.45958	3.65982	4.4737	6.22901	9.20707	14.2865	23.325	8.52855	8.71855	9.51072	11.2598	14.2126	19.0868	27.1818	5.1683	5.42028	6.40925	8.39356	11.7751	17.2522	26.3531	11.2959	11.5791	13.0427	15.6454	19.9197	26.5566
	711	8.47244	8.60793	9.45526	11.2029	14.1206	18.995	27.0738	5.11815	5.38198	6.36158	8.34771	11.6178	17.1275	26.2995	11.1923	11.5301	12.9613	15.5405	19.7724	26.5113	35.9814	3.40907	3.59386	4.4161	6.12594	9.15772	14.2407	23.2292	8.47244	8.60793	9.45526	11.2029	14.1206	18.995	27.0738	5.11815	5.38198	6.36158	8.34771	11.6178	17.1275	26.2995	11.1923	11.5301	12.9613	15.5405	19.7724	26.5113
	710	8.38686	8.57894	9.3975	11.1404	14.0215	18.9403	27.0168	5.05969	5.24565	6.27417	8.26871	11.6104	17.0658	26.1569	11.1142	11.421	12.8625	15.4317	19.6865	26.3767	35.8165	3.40245	3.54843	4.40912	6.08008	9.05735	14.1393	23.1565	8.38686	8.57894	9.3975	11.1404	14.0215	18.9403	27.0168	5.05969	5.24565	6.27417	8.26871	11.6104	17.0658	26.1569	11.1142	11.421	12.8625	15.4317	19.6865	26.3767
	709	8.36023	8.52065	9.36673	11.0424	13.993	18.8149	26.9283	4.99821	5.18147	6.23096	8.19775	11.4987	16.9444	26.0843	11.0391	11.3188	12.7789	15.3759	19.5837	26.241	35.7242	3.33138	3.53179	4.31502	6.03309	8.98241	14.0718	23.027	8.36023	8.52065	9.36673	11.0424	13.993	18.8149	26.9283	4.99821	5.18147	6.23096	8.19775	11.4987	16.9444	26.0843	11.0391	11.3188	12.7789	15.3759	19.5837	26.241
	708	8.30287	8.45322	9.36985	10.9996	13.9303	18.7289	26.8749	4.94063	5.18627	6.17379	8.09782	11.4041	16.9209	25.9554	10.9926	11.24	12.7007	15.271	19.4965	26.1439	35.6228	3.28719	3.44523	4.30627	5.95915	8.91738	13.9896	22.9399	8.30287	8.45322	9.36985	10.9996	13.9303	18.7289	26.8749	4.94063	5.18627	6.17379	8.09782	11.4041	16.9209	25.9554	10.9926	11.24	12.7007	15.271	19.4965	26.1439
	707	8.28312	8.41333	9.23309	10.952	13.8721	18.6693	26.7407	4.9003	5.14216	6.09739	8.00445	11.3711	16.8058	25.8766	10.8861	11.1625	12.5994	15.176	19.3985	26.033	35.4957	3.22835	3.39183	4.28261	5.90822	8.91056	13.9364	22.8718	8.28312	8.41333	9.23309	10.952	13.8721	18.6693	26.7407	4.9003	5.14216	6.09739	8.00445	11.3711	16.8058	25.8766	10.8861	11.1625	12.5994	15.176	19.3985	26.033
	706	8.17406	8.39559	9.25313	10.8771	13.8155	18.6696	26.6926	4.88277	5.05471	6.02273	7.95846	11.2668	16.7397	25.7895	10.7832	11.1003	12.4661	15.0729	19.2655	25.9672	35.4396	3.24271	3.36053	4.21071	5.80556	8.77955	13.8617	22.7529	8.17406	8.39559	9.25313	10.8771	13.8155	18.6696	26.6926	4.88277	5.05471	6.02273	7.95846	11.2668	16.7397	25.7895	10.7832	11.1003	12.4661	15.0729	19.2655	25.9672
	705	8.17518	8.33435	9.19209	10.7977	13.7648	18.516	26.5677	4.8041	4.97166	5.98111	7.9067	11.1837	16.6703	25.6588	10.7083	11.0001	12.3815	14.9935	19.1784	25.8511	35.3135	3.17453	3.36923	4.16812	5.80805	8.73715	13.7652	22.6812	8.17518	8.33435	9.19209	10.7977	13.7648	18.516	26.5677	4.8041	4.97166	5.98111	7.9067	11.1837	16.6703	25.6588	10.7083	11.0001	12.3815	14.9935	19.1784	25.8511
	704	8.09829	8.2753	9.07556	10.7187	13.6558	18.464	26.5087	4.73928	4.97244	5.90002	7.82051	11.1158	16.5358	25.5476	10.6371	10.961	12.3187	14.9044	19.08	25.7348	35.166	3.10895	3.29991	4.08803	5.75652	8.66704	13.7015	22.5885	8.09829	8.2753	9.07556	10.7187	13.6558	18.464	26.5087	4.73928	4.97244	5.90002	7.82051	11.1158	16.5358	25.5476	10.6371	10.961	12.3187	14.9044	19.08	25.7348
	703	8.05618	8.22255	9.06006	10.6835	13.6226	18.3936	26.3853	4.71898	4.8694	5.8254	7.764	11.0218	16.4419	25.4483	10.5712	10.8456	12.2291	14.7779	18.9873	25.6172	35.1101	3.07281	3.24888	4.05856	5.69838	8.64948	13.6133	22.4989	8.05618	8.22255	9.06006	10.6835	13.6226	18.3936	26.3853	4.71898	4.8694	5.8254	7.764	11.0218	16.4419	25.4483	10.5712	10.8456	12.2291	14.7779	18.9873	25.6172
	702	8.01526	8.17824	8.99022	10.6338	13.5074	18.3326	26.3021	4.6134	4.82162	5.82534	7.67053	10.9807	16.3466	25.3473	10.4776	10.7884	12.148	14.6943	18.8541	25.518	34.9532	3.04395	3.21149	4.0404	5.62268	8.56029	13.5168	22.4071	8.01526	8.17824	8.99022	10.6338	13.5074	18.3326	26.3021	4.6134	4.82162	5.82534	7.67053	10.9807	16.3466	25.3473	10.4776	10.7884	12.148	14.6943	18.8541	25.518
	701	7.95323	8.11502	8.97056	10.6087	13.4714	18.2135	26.2208	4.55998	4.74804	5.77765	7.60558	10.8852	16.2728	25.2738	10.4074	10.6886	12.0785	14.5704	18.7657	25.3839	34.8313	3.02213	3.12272	3.95377	5.58112	8.46421	13.4382	22.312	7.95323	8.11502	8.97056	10.6087	13.4714	18.2135	26.2208	4.55998	4.74804	5.77765	7.60558	10.8852	16.2728	25.2738	10.4074	10.6886	12.0785	14.5704	18.7657	25.3839
	700	7.89394	8.0641	8.92095	10.5313	13.4377	18.1381	26.1611	4.48796	4.71842	5.69237	7.55444	10.7591	16.1837	25.1162	10.3119	10.6314	11.9731	14.5194	18.6648	25.29	34.7299	2.95936	3.13041	3.87962	5.54564	8.45121	13.3802	22.2482	7.89394	8.0641	8.92095	10.5313	13.4377	18.1381	26.1611	4.48796	4.71842	5.69237	7.55444	10.7591	16.1837	25.1162	10.3119	10.6314	11.9731	14.5194	18.6648	25.29
	699	7.88556	7.98706	8.84257	10.4692	13.3311	18.0773	26.0288	4.45137	4.59621	5.61629	7.4665	10.6785	16.0552	25.0443	10.2434	10.5446	11.8965	14.4293	18.6019	25.1686	34.6234	2.94876	3.04897	3.8454	5.4632	8.34206	13.2742	22.1598	7.88556	7.98706	8.84257	10.4692	13.3311	18.0773	26.0288	4.45137	4.59621	5.61629	7.4665	10.6785	16.0552	25.0443	10.2434	10.5446	11.8965	14.4293	18.6019	25.1686
	698	7.81777	7.96875	8.80287	10.4327	13.2091	18.0054	25.9982	4.39797	4.58729	5.57251	7.42286	10.6344	15.9727	24.9608	10.2053	10.4547	11.8331	14.3494	18.4209	25.0622	34.5243	2.86533	3.02817	3.83005	5.40407	8.31826	13.2204	22.0741	7.81777	7.96875	8.80287	10.4327	13.2091	18.0054	25.9982	4.39797	4.58729	5.57251	7.42286	10.6344	15.9727	24.9608	10.2053	10.4547	11.8331	14.3494	18.4209	25.0622
	697	7.74808	7.93013	8.77426	10.32	13.1872	17.9085	25.8803	4.32693	4.56223	5.47475	7.35066	10.5398	15.8781	24.8792	10.0795	10.3736	11.7438	14.2573	18.3644	24.9516	34.454	2.83825	3.01084	3.78524	5.37583	8.23206	13.1684	22.0037	7.74808	7.93013	8.77426	10.32	13.1872	17.9085	25.8803	4.32693	4.56223	5.47475	7.35066	10.5398	15.8781	24.8792	10.0795	10.3736	11.7438	14.2573	18.3644	24.9516
	696	7.70516	7.85173	8.7129	10.2642	13.1124	17.8533	25.7894	4.28733	4.47692	5.42294	7.23753	10.4751	15.7851	24.7305	10.0217	10.2815	11.6373	14.1842	18.2542	24.8372	34.3272	2.81823	2.97319	3.73273	5.32669	8.14389	13.0563	21.8837	7.70516	7.85173	8.7129	10.2642	13.1124	17.8533	25.7894	4.28733	4.47692	5.42294	7.23753	10.4751	15.7851	24.7305	10.0217	10.2815	11.6373	14.1842	18.2542	24.8372
	695	7.68888	7.8146	8.62939	10.2031	13.0358	17.7452	25.7126	4.2583	4.40965	5.4142	7.25066	10.3702	15.6809	24.6505	9.94283	10.1969	11.5353	14.0289	18.1674	24.7272	34.1869	2.73773	2.90256	3.70506	5.26857	8.06722	12.9822	21.7903	7.68888	7.8146	8.62939	10.2031	13.0358	17.7452	25.7126	4.2583	4.40965	5.4142	7.25066	10.3702	15.6809	24.6505	9.94283	10.1969	11.5353	14.0289	18.1674	24.7272
	694	7.60946	7.78867	8.56378	10.1806	12.9258	17.6846	25.663	4.21903	4.36889	5.33025	7.13416	10.3425	15.6152	24.5359	9.8229	10.1428	11.4867	13.9429	18.0509	24.6339	34.0919	2.74892	2.88954	3.61835	5.21536	8.04965	12.8712	21.7223	7.60946	7.78867	8.56378	10.1806	12.9258	17.6846	25.663	4.21903	4.36889	5.33025	7.13416	10.3425	15.6152	24.5359	9.8229	10.1428	11.4867	13.9429	18.0509	24.6339
	693	7.56166	7.71082	8.50923	10.0821	12.9397	17.5975	25.5297	4.16104	4.32592	5.26313	7.08842	10.2445	15.5231	24.4279	9.79655	10.0406	11.437	13.8966	17.9167	24.5203	33.9355	2.68776	2.86486	3.61443	5.15545	7.97858	12.8293	21.5924	7.56166	7.71082	8.50923	10.0821	12.9397	17.5975	25.5297	4.16104	4.32592	5.26313	7.08842	10.2445	15.5231	24.4279	9.79655	10.0406	11.437	13.8966	17.9167	24.5203
	692	7.50268	7.69542	8.47781	10.0122	12.8456	17.5297	25.4897	4.0931	4.25032	5.22563	7.011	10.163	15.4262	24.3511	9.75735	9.99666	11.2996	13.7825	17.8611	24.3783	33.8692	2.62635	2.82502	3.57973	5.08276	7.9031	12.7427	21.4966	7.50268	7.69542	8.47781	10.0122	12.8456	17.5297	25.4897	4.0931	4.25032	5.22563	7.011	10.163	15.4262	24.3511	9.75735	9.99666	11.2996	13.7825	17.8611	24.3783
	691	7.48402	7.64658	8.42717	9.96994	12.7787	17.4514	25.3633	4.04354	4.23409	5.15219	6.91193	10.0801	15.3772	24.2394	9.69867	9.94988	11.2354	13.7195	17.7148	24.3435	33.8149	2.6253	2.77504	3.52776	5.10117	7.87041	12.7021	21.4656	7.48402	7.64658	8.42717	9.96994	12.7787	17.4514	25.3633	4.04354	4.23409	5.15219	6.91193	10.0801	15.3772	24.2394	9.69867	9.94988	11.2354	13.7195	17.7148	24.3435
	690	7.44384	7.58677	8.3733	9.9409	12.7325	17.3526	25.3046	3.97823	4.18139	5.118	6.88469	10.0411	15.238	24.1252	9.59498	9.84922	11.1784	13.624	17.6952	24.187	33.6563	2.58099	2.74938	3.50198	5.00446	7.79762	12.6068	21.3831	7.44384	7.58677	8.3733	9.9409	12.7325	17.3526	25.3046	3.97823	4.18139	5.118	6.88469	10.0411	15.238	24.1252	9.59498	9.84922	11.1784	13.624	17.6952	24.187
	689	7.40251	7.52654	8.32501	9.87251	12.6375	17.2854	25.1994	3.94311	4.13818	5.0645	6.82642	9.95839	15.1846	24.0742	9.51919	9.78178	11.0907	13.5358	17.5779	24.1069	33.5317	2.58334	2.68401	3.45872	5.00834	7.77176	12.5369	21.3116	7.40251	7.52654	8.32501	9.87251	12.6375	17.2854	25.1994	3.94311	4.13818	5.0645	6.82642	9.95839	15.1846	24.0742	9.51919	9.78178	11.0907	13.5358	17.5779	24.1069
	688	7.34688	7.47887	8.27963	9.80601	12.5909	17.2359	25.1098	3.93203	4.07809	4.98299	6.79207	9.8926	15.0831	23.9026	9.4372	9.70215	10.9857	13.4422	17.5227	23.9947	33.4454	2.53809	2.6682	3.37146	4.96464	7.67171	12.4455	21.1629	7.34688	7.47887	8.27963	9.80601	12.5909	17.2359	25.1098	3.93203	4.07809	4.98299	6.79207	9.8926	15.0831	23.9026	9.4372	9.70215	10.9857	13.4422	17.5227	23.9947
	687	7.28734	7.44232	8.21086	9.78309	12.5149	17.1589	25.0056	3.85006	4.04479	4.92691	6.71513	9.78233	15.0348	23.8387	9.36432	9.61886	10.9464	13.3564	17.3935	23.9224	33.3481	2.45634	2.6383	3.35144	4.86899	7.63519	12.4213	21.1318	7.28734	7.44232	8.21086	9.78309	12.5149	17.1589	25.0056	3.85006	4.04479	4.92691	6.71513	9.78233	15.0348	23.8387	9.36432	9.61886	10.9464	13.3564	17.3935	23.9224
	686	7.24981	7.41369	8.11763	9.69073	12.459	17.0524	24.9526	3.77773	4.00114	4.87132	6.68614	9.74462	14.9216	23.747	9.31997	9.54782	10.8545	13.2991	17.2705	23.7864	33.236	2.41761	2.59807	3.32737	4.82327	7.54686	12.3342	21.0232	7.24981	7.41369	8.11763	9.69073	12.459	17.0524	24.9526	3.77773	4.00114	4.87132	6.68614	9.74462	14.9216	23.747	9.31997	9.54782	10.8545	13.2991	17.2705	23.7864
	685	7.20442	7.36434	8.08973	9.62858	12.3879	17	24.8388	3.78826	3.91234	4.83451	6.58902	9.61764	14.8352	23.6536	9.19419	9.4799	10.8112	13.1739	17.2057	23.6795	33.1547	2.41425	2.56134	3.30085	4.76651	7.51386	12.2257	20.9452	7.20442	7.36434	8.08973	9.62858	12.3879	17	24.8388	3.78826	3.91234	4.83451	6.58902	9.61764	14.8352	23.6536	9.19419	9.4799	10.8112	13.1739	17.2057	23.6795
	684	7.16322	7.26474	8.04113	9.55461	12.3256	16.9089	24.7933	3.70367	3.86673	4.74625	6.46727	9.57674	14.7474	23.553	9.12903	9.40696	10.7149	13.1203	17.0971	23.5708	33.0303	2.3639	2.49819	3.24546	4.72391	7.44887	12.1953	20.8328	7.16322	7.26474	8.04113	9.55461	12.3256	16.9089	24.7933	3.70367	3.86673	4.74625	6.46727	9.57674	14.7474	23.553	9.12903	9.40696	10.7149	13.1203	17.0971	23.5708
	683	7.08164	7.26655	8.00034	9.51008	12.2342	16.8466	24.6676	3.60878	3.81812	4.74765	6.43712	9.50235	14.6261	23.4299	9.1163	9.33785	10.6143	13.0088	17.0065	23.4778	32.8895	2.31891	2.48944	3.19163	4.65936	7.3799	12.0768	20.7672	7.08164	7.26655	8.00034	9.51008	12.2342	16.8466	24.6676	3.60878	3.81812	4.74765	6.43712	9.50235	14.6261	23.4299	9.1163	9.33785	10.6143	13.0088	17.0065	23.4778
	682	7.06749	7.2317	7.96359	9.44355	12.1689	16.7717	24.5723	3.59645	3.8201	4.6686	6.38737	9.43363	14.5584	23.3653	9.00873	9.22595	10.5674	12.9515	16.8945	23.3773	32.8038	2.30848	2.48393	3.15831	4.64761	7.34596	12.0223	20.6634	7.06749	7.2317	7.96359	9.44355	12.1689	16.7717	24.5723	3.59645	3.8201	4.6686	6.38737	9.43363	14.5584	23.3653	9.00873	9.22595	10.5674	12.9515	16.8945	23.3773
	681	6.9827	7.16952	7.88022	9.39952	12.0588	16.6818	24.4773	3.53748	3.74122	4.6152	6.33498	9.31029	14.4719	23.2318	8.94533	9.1722	10.4774	12.8603	16.8176	23.2787	32.684	2.28655	2.40456	3.12023	4.57646	7.24679	11.9348	20.5725	6.9827	7.16952	7.88022	9.39952	12.0588	16.6818	24.4773	3.53748	3.74122	4.6152	6.33498	9.31029	14.4719	23.2318	8.94533	9.1722	10.4774	12.8603	16.8176	23.2787
	680	6.97541	7.08295	7.83588	9.33195	12.0348	16.5623	24.3792	3.52035	3.69393	4.54723	6.26793	9.27583	14.376	23.1583	8.88714	9.12228	10.4119	12.7721	16.7386	23.1534	32.6253	2.25012	2.40157	3.09934	4.53751	7.19538	11.9014	20.5205	6.97541	7.08295	7.83588	9.33195	12.0348	16.5623	24.3792	3.52035	3.69393	4.54723	6.26793	9.27583	14.376	23.1583	8.88714	9.12228	10.4119	12.7721	16.7386	23.1534
	679	6.89248	7.06129	7.78553	9.23792	11.9337	16.5122	24.2673	3.44874	3.61947	4.51579	6.22227	9.18384	14.2791	23.0388	8.82705	9.04188	10.3472	12.7282	16.6081	23.0597	32.4915	2.22216	2.36477	3.05217	4.47677	7.12289	11.838	20.3778	6.89248	7.06129	7.78553	9.23792	11.9337	16.5122	24.2673	3.44874	3.61947	4.51579	6.22227	9.18384	14.2791	23.0388	8.82705	9.04188	10.3472	12.7282	16.6081	23.0597
	678	6.857	6.97535	7.72198	9.15864	11.8407	16.3809	24.1927	3.46723	3.58652	4.44505	6.13858	9.11699	14.2172	22.9123	8.71697	8.99818	10.2529	12.6066	16.5341	22.9732	32.3497	2.20083	2.34437	3.00051	4.43532	7.07569	11.7378	20.3222	6.857	6.97535	7.72198	9.15864	11.8407	16.3809	24.1927	3.46723	3.58652	4.44505	6.13858	9.11699	14.2172	22.9123	8.71697	8.99818	10.2529	12.6066	16.5341	22.9732
	677	6.80424	6.94917	7.66466	9.11264	11.7991	16.3292	24.1069	3.36936	3.501	4.39493	6.08127	9.08051	14.1236	22.8372	8.69015	8.92067	10.1671	12.5266	16.4402	22.8641	32.2418	2.16517	2.24174	2.99748	4.39098	7.02946	11.6337	20.2469	6.80424	6.94917	7.66466	9.11264	11.7991	16.3292	24.1069	3.36936	3.501	4.39493	6.08127	9.08051	14.1236	22.8372	8.69015	8.92067	10.1671	12.5266	16.4402	22.8641
	676	6.72198	6.88829	7.63004	9.08654	11.7114	16.2266	24.0027	3.36065	3.51355	4.38003	6.04661	8.9878	14.0631	22.7106	8.57677	8.89468	10.145	12.4277	16.3543	22.7653	32.1476	2.11873	2.21212	2.92371	4.34137	6.96898	11.5635	20.1521	6.72198	6.88829	7.63004	9.08654	11.7114	16.2266	24.0027	3.36065	3.51355	4.38003	6.04661	8.9878	14.0631	22.7106	8.57677	8.89468	10.145	12.4277	16.3543	22.7653
	675	6.69667	6.82342	7.56937	8.98043	11.6481	16.1351	23.9344	3.32625	3.45648	4.29762	5.96736	8.89377	13.9457	22.6475	8.55956	8.80299	10.0306	12.3664	16.3064	22.6478	32.0729	2.10215	2.22989	2.90245	4.31903	6.92149	11.5356	20.0871	6.69667	6.82342	7.56937	8.98043	11.6481	16.1351	23.9344	3.32625	3.45648	4.29762	5.96736	8.89377	13.9457	22.6475	8.55956	8.80299	10.0306	12.3664	16.3064	22.6478
	674	6.64067	6.79606	7.48491	8.9248	11.5412	16.0928	23.8595	3.25552	3.42121	4.23237	5.90349	8.85412	13.8466	22.5614	8.48408	8.74184	9.97866	12.2884	16.2157	22.5298	31.9457	2.08313	2.18288	2.87959	4.26726	6.84626	11.4321	19.9387	6.64067	6.79606	7.48491	8.9248	11.5412	16.0928	23.8595	3.25552	3.42121	4.23237	5.90349	8.85412	13.8466	22.5614	8.48408	8.74184	9.97866	12.2884	16.2157	22.5298
	673	6.58832	6.76856	7.44088	8.89624	11.5045	15.9999	23.7138	3.2247	3.3845	4.2046	5.82374	8.7765	13.7884	22.4364	8.39973	8.66687	9.91095	12.2122	16.059	22.4541	31.8535	2.0309	2.14089	2.84794	4.25957	6.8418	11.4223	19.8901	6.58832	6.76856	7.44088	8.89624	11.5045	15.9999	23.7138	3.2247	3.3845	4.2046	5.82374	8.7765	13.7884	22.4364	8.39973	8.66687	9.91095	12.2122	16.059	22.4541
	672	6.54726	6.68899	7.39403	8.84008	11.4594	15.885	23.6116	3.16365	3.33494	4.16747	5.79116	8.70356	13.6873	22.345	8.36081	8.61326	9.8423	12.1396	16.004	22.3696	31.7468	1.99711	2.11042	2.79911	4.20172	6.73319	11.3207	19.8057	6.54726	6.68899	7.39403	8.84008	11.4594	15.885	23.6116	3.16365	3.33494	4.16747	5.79116	8.70356	13.6873	22.345	8.36081	8.61326	9.8423	12.1396	16.004	22.3696
	671	6.47336	6.62987	7.37623	8.80051	11.344	15.7839	23.5177	3.11363	3.2753	4.08397	5.72739	8.61989	13.5817	22.2631	8.2971	8.56398	9.77679	12.0613	15.9109	22.2684	31.6087	1.99161	2.11184	2.78226	4.14035	6.72215	11.236	19.7176	6.47336	6.62987	7.37623	8.80051	11.344	15.7839	23.5177	3.11363	3.2753	4.08397	5.72739	8.61989	13.5817	22.2631	8.2971	8.56398	9.77679	12.0613	15.9109	22.2684
	670	6.43463	6.58025	7.31873	8.69945	11.2854	15.7093	23.4018	3.08887	3.25151	4.06922	5.68961	8.56247	13.5171	22.1197	8.23417	8.49375	9.68625	11.9847	15.8416	22.1756	31.5374	1.94575	2.05525	2.72742	4.10748	6.64852	11.1728	19.6418	6.43463	6.58025	7.31873	8.69945	11.2854	15.7093	23.4018	3.08887	3.25151	4.06922	5.68961	8.56247	13.5171	22.1197	8.23417	8.49375	9.68625	11.9847	15.8416	22.1756
	669	6.40946	6.52721	7.16721	8.65922	11.2253	15.6372	23.3038	3.03693	3.22324	4.02522	5.63061	8.47548	13.4205	22.0549	8.18245	8.42568	9.63288	11.9301	15.7151	22.0625	31.3973	1.90273	2.05461	2.68929	4.05736	6.63528	11.114	19.5323	6.40946	6.52721	7.16721	8.65922	11.2253	15.6372	23.3038	3.03693	3.22324	4.02522	5.63061	8.47548	13.4205	22.0549	8.18245	8.42568	9.63288	11.9301	15.7151	22.0625
	668	6.34774	6.4857	7.18463	8.57775	11.1367	15.5688	23.2345	2.98773	3.18407	4.00821	5.58639	8.42555	13.3479	21.9334	8.12089	8.3677	9.62619	11.848	15.6714	22.0091	31.3397	1.92081	2.02347	2.70357	4.01196	6.52825	11.0471	19.4474	6.34774	6.4857	7.18463	8.57775	11.1367	15.5688	23.2345	2.98773	3.18407	4.00821	5.58639	8.42555	13.3479	21.9334	8.12089	8.3677	9.62619	11.848	15.6714	22.0091
	667	6.3068	6.42106	7.12635	8.51921	11.0735	15.4878	23.1305	2.96877	3.12478	3.95397	5.53631	8.36558	13.2581	21.8593	8.0712	8.33873	9.53363	11.7439	15.5419	21.8774	31.2328	1.8733	2.01777	2.64588	3.94375	6.48849	10.959	19.3987	6.3068	6.42106	7.12635	8.51921	11.0735	15.4878	23.1305	2.96877	3.12478	3.95397	5.53631	8.36558	13.2581	21.8593	8.0712	8.33873	9.53363	11.7439	15.5419	21.8774
	666	6.24034	6.35404	7.05377	8.44473	10.9809	15.3642	23.0197	2.97406	3.09018	3.89584	5.42809	8.32153	13.1724	21.7673	8.00478	8.24606	9.44604	11.6912	15.5053	21.8038	31.1182	1.84616	1.97744	2.63767	3.92527	6.41597	10.9154	19.3176	6.24034	6.35404	7.05377	8.44473	10.9809	15.3642	23.0197	2.97406	3.09018	3.89584	5.42809	8.32153	13.1724	21.7673	8.00478	8.24606	9.44604	11.6912	15.5053	21.8038
	665	6.16354	6.34952	6.99019	8.42142	10.9296	15.288	22.9053	2.91527	3.05266	3.82994	5.42222	8.22853	13.1503	21.6666	7.9609	8.19088	9.39252	11.6351	15.4274	21.6827	31.0429	1.81834	1.96251	2.55753	3.91379	6.38985	10.8557	19.2136	6.16354	6.34952	6.99019	8.42142	10.9296	15.288	22.9053	2.91527	3.05266	3.82994	5.42222	8.22853	13.1503	21.6666	7.9609	8.19088	9.39252	11.6351	15.4274	21.6827
	664	6.13213	6.27568	6.94208	8.33936	10.8368	15.2254	22.8484	2.86489	3.04152	3.82693	5.33221	8.16095	13.051	21.5692	7.92868	8.17756	9.33038	11.5589	15.356	21.6014	30.9308	1.79381	1.91168	2.56559	3.85833	6.36621	10.8035	19.1349	6.13213	6.27568	6.94208	8.33936	10.8368	15.2254	22.8484	2.86489	3.04152	3.82693	5.33221	8.16095	13.051	21.5692	7.92868	8.17756	9.33038	11.5589	15.356	21.6014
	663	6.10247	6.23488	6.88861	8.25305	10.7505	15.1425	22.7208	2.85079	2.95856	3.77444	5.32432	8.06711	12.9711	21.4764	7.90431	8.11518	9.29127	11.4917	15.2556	21.5149	30.8425	1.82481	1.87468	2.56095	3.81055	6.26227	10.7186	19.0619	6.10247	6.23488	6.88861	8.25305	10.7505	15.1425	22.7208	2.85079	2.95856	3.77444	5.32432	8.06711	12.9711	21.4764	7.90431	8.11518	9.29127	11.4917	15.2556	21.5149
	662	6.06089	6.15058	6.82094	8.20576	10.679	15.0552	22.6331	2.81692	2.94362	3.73288	5.28113	8.02214	12.8686	21.3883	7.80626	8.05313	9.21875	11.4305	15.1354	21.4294	30.7317	1.77292	1.88166	2.50554	3.80486	6.27167	10.6385	18.9685	6.06089	6.15058	6.82094	8.20576	10.679	15.0552	22.6331	2.81692	2.94362	3.73288	5.28113	8.02214	12.8686	21.3883	7.80626	8.05313	9.21875	11.4305	15.1354	21.4294
	661	5.97788	6.13139	6.77929	8.12197	10.6475	14.9464	22.5588	2.76864	2.93752	3.68062	5.21148	8.00412	12.7976	21.2876	7.72583	7.97843	9.18524	11.369	15.0995	21.3485	30.6601	1.71208	1.85028	2.45951	3.72465	6.19069	10.5908	18.8723	5.97788	6.13139	6.77929	8.12197	10.6475	14.9464	22.5588	2.76864	2.93752	3.68062	5.21148	8.00412	12.7976	21.2876	7.72583	7.97843	9.18524	11.369	15.0995	21.3485
	660	5.94321	6.06928	6.73189	8.11797	10.5342	14.8605	22.4397	2.73136	2.8793	3.58674	5.16161	7.92227	12.7272	21.2073	7.74498	7.93636	9.11047	11.3151	15.0109	21.2732	30.5559	1.70439	1.84578	2.43941	3.72229	6.15882	10.5343	18.8337	5.94321	6.06928	6.73189	8.11797	10.5342	14.8605	22.4397	2.73136	2.8793	3.58674	5.16161	7.92227	12.7272	21.2073	7.74498	7.93636	9.11047	11.3151	15.0109	21.2732
	659	5.89943	6.00653	6.68299	7.98634	10.4884	14.7836	22.3426	2.70057	2.86351	3.60132	5.12351	7.88154	12.6271	21.1024	7.66724	7.89497	9.05484	11.2719	14.9425	21.1375	30.4372	1.70936	1.81828	2.41045	3.68567	6.10008	10.4851	18.7237	5.89943	6.00653	6.68299	7.98634	10.4884	14.7836	22.3426	2.70057	2.86351	3.60132	5.12351	7.88154	12.6271	21.1024	7.66724	7.89497	9.05484	11.2719	14.9425	21.1375
	658	5.87511	5.97273	6.60357	7.94008	10.3625	14.7104	22.2393	2.68943	2.82918	3.55148	5.08389	7.81191	12.5625	21.0357	7.61402	7.87734	9.02398	11.2054	14.8603	21.0897	30.367	1.67646	1.80918	2.39732	3.66273	6.07697	10.3998	18.6636	5.87511	5.97273	6.60357	7.94008	10.3625	14.7104	22.2393	2.68943	2.82918	3.55148	5.08389	7.81191	12.5625	21.0357	7.61402	7.87734	9.02398	11.2054	14.8603	21.0897
	657	5.79873	5.94987	6.54653	7.88194	10.3343	14.5844	22.1038	2.65215	2.80338	3.50779	5.02707	7.769	12.4916	20.9113	7.56556	7.80324	8.9571	11.1201	14.8433	20.9515	30.2569	1.67163	1.76048	2.374	3.61591	6.02777	10.3218	18.5922	5.79873	5.94987	6.54653	7.88194	10.3343	14.5844	22.1038	2.65215	2.80338	3.50779	5.02707	7.769	12.4916	20.9113	7.56556	7.80324	8.9571	11.1201	14.8433	20.9515
	656	5.74727	5.8664	6.52733	7.81783	10.2622	14.5422	22.0662	2.6258	2.76451	3.51543	4.99408	7.71438	12.4411	20.8306	7.53615	7.77379	8.90125	11.0712	14.7532	20.9357	30.1941	1.64023	1.75313	2.3543	3.59363	5.95901	10.2918	18.5094	5.74727	5.8664	6.52733	7.81783	10.2622	14.5422	22.0662	2.6258	2.76451	3.51543	4.99408	7.71438	12.4411	20.8306	7.53615	7.77379	8.90125	11.0712	14.7532	20.9357
	655	5.68733	5.82046	6.42551	7.77549	10.1693	14.4359	21.9369	2.59869	2.76256	3.48088	4.93553	7.64254	12.3759	20.7484	7.53461	7.74578	8.84495	11.0182	14.6641	20.8339	30.076	1.63311	1.72385	2.31943	3.54361	5.9412	10.2448	18.4706	5.68733	5.82046	6.42551	7.77549	10.1693	14.4359	21.9369	2.59869	2.76256	3.48088	4.93553	7.64254	12.3759	20.7484	7.53461	7.74578	8.84495	11.0182	14.6641	20.8339
	654	5.64665	5.76498	6.38589	7.71238	10.0781	14.3554	21.8276	2.56296	2.69735	3.43884	4.885	7.54534	12.2876	20.6662	7.47501	7.6737	8.80439	10.949	14.6221	20.7629	30.0083	1.61327	1.72704	2.31406	3.55697	5.85524	10.1597	18.3487	5.64665	5.76498	6.38589	7.71238	10.0781	14.3554	21.8276	2.56296	2.69735	3.43884	4.885	7.54534	12.2876	20.6662	7.47501	7.6737	8.80439	10.949	14.6221	20.7629
	653	5.59393	5.71188	6.34097	7.63518	10.0284	14.2431	21.7266	2.5506	2.70457	3.4085	4.86103	7.52958	12.2128	20.5866	7.4534	7.64089	8.78112	10.9421	14.5259	20.7019	29.9054	1.62981	1.70713	2.30016	3.50525	5.84838	10.1175	18.2882	5.59393	5.71188	6.34097	7.63518	10.0284	14.2431	21.7266	2.5506	2.70457	3.4085	4.86103	7.52958	12.2128	20.5866	7.4534	7.64089	8.78112	10.9421	14.5259	20.7019
	652	5.55727	5.65846	6.28989	7.5641	9.96801	14.1647	21.6157	2.50988	2.62461	3.38544	4.83544	7.45356	12.137	20.4751	7.37523	7.64331	8.73015	10.8771	14.4928	20.5901	29.8283	1.58259	1.68637	2.26866	3.50515	5.81487	10.0233	18.2116	5.55727	5.65846	6.28989	7.5641	9.96801	14.1647	21.6157	2.50988	2.62461	3.38544	4.83544	7.45356	12.137	20.4751	7.37523	7.64331	8.73015	10.8771	14.4928	20.5901
	651	5.4685	5.58809	6.20741	7.50404	9.83812	14.0856	21.4966	2.52521	2.62238	3.33571	4.78206	7.44025	12.0769	20.3711	7.38228	7.55462	8.69539	10.7828	14.397	20.5356	29.7578	1.59646	1.65646	2.2831	3.44603	5.77589	9.98979	18.1624	5.4685	5.58809	6.20741	7.50404	9.83812	14.0856	21.4966	2.52521	2.62238	3.33571	4.78206	7.44025	12.0769	20.3711	7.38228	7.55462	8.69539	10.7828	14.397	20.5356
	650	5.46082	5.562	6.16117	7.4326	9.80412	13.9457	21.3961	2.49162	2.58771	3.34155	4.73231	7.40027	12.015	20.308	7.33089	7.53874	8.62981	10.7482	14.3428	20.4481	29.6513	1.58205	1.6564	2.23981	3.40723	5.70434	9.95835	18.0805	5.46082	5.562	6.16117	7.4326	9.80412	13.9457	21.3961	2.49162	2.58771	3.34155	4.73231	7.40027	12.015	20.308	7.33089	7.53874	8.62981	10.7482	14.3428	20.4481
	649	5.34756	5.4872	6.0895	7.41246	9.73018	13.8859	21.2852	2.437	2.57185	3.28819	4.73606	7.30927	11.9551	20.2371	7.32221	7.52887	8.62011	10.6899	14.2921	20.3654	29.5765	1.54632	1.69025	2.21749	3.39146	5.67186	9.90191	18.0136	5.34756	5.4872	6.0895	7.41246	9.73018	13.8859	21.2852	2.437	2.57185	3.28819	4.73606	7.30927	11.9551	20.2371	7.32221	7.52887	8.62011	10.6899	14.2921	20.3654
	648	5.34886	5.4237	6.02053	7.29852	9.64981	13.7954	21.2036	2.46932	2.57003	3.25122	4.69445	7.27768	11.898	20.1497	7.28358	7.48986	8.57303	10.6732	14.2307	20.2696	29.4714	1.52796	1.64855	2.18074	3.3498	5.68297	9.83383	17.9453	5.34886	5.4237	6.02053	7.29852	9.64981	13.7954	21.2036	2.46932	2.57003	3.25122	4.69445	7.27768	11.898	20.1497	7.28358	7.48986	8.57303	10.6732	14.2307	20.2696
	647	5.28273	5.41019	5.99726	7.22861	9.57504	13.7029	21.0812	2.43512	2.547	3.20925	4.63919	7.20525	11.8128	20.0718	7.22704	7.45478	8.55134	10.619	14.1754	20.2405	29.4099	1.54804	1.65325	2.16622	3.34086	5.58652	9.79118	17.9081	5.28273	5.41019	5.99726	7.22861	9.57504	13.7029	21.0812	2.43512	2.547	3.20925	4.63919	7.20525	11.8128	20.0718	7.22704	7.45478	8.55134	10.619	14.1754	20.2405
	646	5.22193	5.3781	5.93881	7.18222	9.49628	13.5875	21.0077	2.40178	2.5537	3.23599	4.6235	7.17935	11.7541	19.9699	7.20182	7.41838	8.51803	10.5641	14.1393	20.1747	29.3113	1.51988	1.63195	2.18003	3.33091	5.57058	9.73755	17.7693	5.22193	5.3781	5.93881	7.18222	9.49628	13.5875	21.0077	2.40178	2.5537	3.23599	4.6235	7.17935	11.7541	19.9699	7.20182	7.41838	8.51803	10.5641	14.1393	20.1747
	645	5.15551	5.30019	5.87915	7.12535	9.42725	13.5459	20.8746	2.40059	2.50809	3.21386	4.55233	7.13564	11.7225	19.9168	7.20529	7.38685	8.4917	10.5806	14.083	20.1088	29.225	1.50854	1.61275	2.15653	3.28798	5.50539	9.65022	17.7553	5.15551	5.30019	5.87915	7.12535	9.42725	13.5459	20.8746	2.40059	2.50809	3.21386	4.55233	7.13564	11.7225	19.9168	7.20529	7.38685	8.4917	10.5806	14.083	20.1088
	644	5.16331	5.2645	5.82771	7.03767	9.357	13.4379	20.7985	2.35527	2.4811	3.17016	4.5466	7.13164	11.6463	19.8021	7.17129	7.43595	8.47167	10.5036	14.0653	20.0716	29.1812	1.52333	1.60187	2.14823	3.26476	5.52267	9.63894	17.6707	5.16331	5.2645	5.82771	7.03767	9.357	13.4379	20.7985	2.35527	2.4811	3.17016	4.5466	7.13164	11.6463	19.8021	7.17129	7.43595	8.47167	10.5036	14.0653	20.0716
	643	5.08233	5.20338	5.78877	7.01939	9.29148	13.3253	20.6736	2.35494	2.45625	3.16449	4.48573	7.02863	11.581	19.7673	7.128	7.36945	8.4403	10.4748	14.0026	19.9955	29.1245	1.51958	1.60482	2.11315	3.27517	5.48724	9.59187	17.647	5.08233	5.20338	5.78877	7.01939	9.29148	13.3253	20.6736	2.35494	2.45625	3.16449	4.48573	7.02863	11.581	19.7673	7.128	7.36945	8.4403	10.4748	14.0026	19.9955
	642	5.03903	5.16201	5.76406	6.91809	9.18617	13.2576	20.5658	2.32367	2.44711	3.10306	4.49976	7.00491	11.5191	19.6748	7.1474	7.36925	8.38991	10.4311	13.9118	19.9417	29.0469	1.50111	1.58575	2.1041	3.21839	5.47692	9.55562	17.5583	5.03903	5.16201	5.76406	6.91809	9.18617	13.2576	20.5658	2.32367	2.44711	3.10306	4.49976	7.00491	11.5191	19.6748	7.1474	7.36925	8.38991	10.4311	13.9118	19.9417
	641	5.01821	5.10652	5.69139	6.84435	9.11372	13.151	20.4716	2.31914	2.45887	3.0818	4.46201	6.98632	11.4926	19.5897	7.1146	7.33997	8.39486	10.4353	13.9128	19.8742	28.963	1.49072	1.58702	2.10587	3.23893	5.43539	9.5222	17.5107	5.01821	5.10652	5.69139	6.84435	9.11372	13.151	20.4716	2.31914	2.45887	3.0818	4.46201	6.98632	11.4926	19.5897	7.1146	7.33997	8.39486	10.4353	13.9128	19.8742
	640	4.92371	5.07156	5.61271	6.80441	9.0278	13.0447	20.348	2.32006	2.43736	3.06677	4.44371	6.94108	11.4141	19.5255	7.12864	7.32403	8.38867	10.3834	13.8542	19.8153	28.9025	1.46981	1.61072	2.08717	3.21532	5.40182	9.49519	17.4384	4.92371	5.07156	5.61271	6.80441	9.0278	13.0447	20.348	2.32006	2.43736	3.06677	4.44371	6.94108	11.4141	19.5255	7.12864	7.32403	8.38867	10.3834	13.8542	19.8153
	639	4.92733	4.98445	5.5722	6.71912	8.97412	12.9711	20.2226	2.33229	2.43795	3.06618	4.37827	6.90352	11.349	19.5001	7.09315	7.33182	8.33773	10.3406	13.8322	19.7561	28.8334	1.51268	1.57322	2.08097	3.21211	5.38647	9.42259	17.4089	4.92733	4.98445	5.5722	6.71912	8.97412	12.9711	20.2226	2.33229	2.43795	3.06618	4.37827	6.90352	11.349	19.5001	7.09315	7.33182	8.33773	10.3406	13.8322	19.7561
	638	4.83482	4.94853	5.50665	6.63786	8.87022	12.8591	20.1219	2.31644	2.41187	3.08829	4.37475	6.87954	11.3394	19.4099	7.08008	7.29474	8.32411	10.3249	13.7926	19.7128	28.8124	1.46369	1.58419	2.09822	3.20198	5.3177	9.36773	17.2978	4.83482	4.94853	5.50665	6.63786	8.87022	12.8591	20.1219	2.31644	2.41187	3.08829	4.37475	6.87954	11.3394	19.4099	7.08008	7.29474	8.32411	10.3249	13.7926	19.7128
	637	4.77998	4.8843	5.45055	6.59784	8.80783	12.7633	20.045	2.28485	2.40943	3.06869	4.36501	6.80859	11.254	19.3346	7.05111	7.28376	8.3113	10.3155	13.7332	19.69	28.7121	1.49558	1.57029	2.05395	3.18452	5.32557	9.3334	17.2403	4.77998	4.8843	5.45055	6.59784	8.80783	12.7633	20.045	2.28485	2.40943	3.06869	4.36501	6.80859	11.254	19.3346	7.05111	7.28376	8.3113	10.3155	13.7332	19.69
	636	4.73102	4.83175	5.40708	6.53625	8.73559	12.6885	19.9575	2.28303	2.38429	3.04951	4.34293	6.75202	11.2172	19.2795	7.04556	7.28478	8.31043	10.289	13.7147	19.6177	28.6521	1.4952	1.5841	2.08255	3.13709	5.2818	9.31828	17.211	4.73102	4.83175	5.40708	6.53625	8.73559	12.6885	19.9575	2.28303	2.38429	3.04951	4.34293	6.75202	11.2172	19.2795	7.04556	7.28478	8.31043	10.289	13.7147	19.6177
	635	4.68348	4.77618	5.34335	6.4463	8.63377	12.5898	19.7896	2.25678	2.40411	3.01596	4.3026	6.7516	11.1473	19.2156	7.10579	7.28639	8.28395	10.2844	13.6566	19.5636	28.6103	1.50629	1.62615	2.0626	3.15244	5.28621	9.26931	17.1605	4.68348	4.77618	5.34335	6.4463	8.63377	12.5898	19.7896	2.25678	2.40411	3.01596	4.3026	6.7516	11.1473	19.2156	7.10579	7.28639	8.28395	10.2844	13.6566	19.5636
	634	4.63031	4.70871	5.28603	6.4025	8.57204	12.5017	19.6825	2.25495	2.38493	3.01876	4.30133	6.7133	11.1278	19.1106	7.04041	7.28056	8.27454	10.2416	13.6738	19.5371	28.5548	1.5067	1.58946	2.07395	3.13809	5.23912	9.21517	17.1141	4.63031	4.70871	5.28603	6.4025	8.57204	12.5017	19.6825	2.25495	2.38493	3.01876	4.30133	6.7133	11.1278	19.1106	7.04041	7.28056	8.27454	10.2416	13.6738	19.5371
	633	4.58714	4.68572	5.22917	6.34118	8.50342	12.4017	19.5693	2.27297	2.376	3.0001	4.2917	6.69856	11.0489	19.0457	7.07155	7.27307	8.28234	10.2543	13.5987	19.4816	28.5	1.50534	1.59124	2.08002	3.14089	5.24361	9.17163	17.0616	4.58714	4.68572	5.22917	6.34118	8.50342	12.4017	19.5693	2.27297	2.376	3.0001	4.2917	6.69856	11.0489	19.0457	7.07155	7.27307	8.28234	10.2543	13.5987	19.4816
	632	4.53048	4.6388	5.1848	6.26911	8.40509	12.3102	19.4633	2.27649	2.40669	3.00289	4.27368	6.68445	11.0574	19.0015	7.04985	7.2826	8.28693	10.2257	13.5863	19.4629	28.439	1.51063	1.63813	2.0736	3.13497	5.19844	9.18013	17.011	4.53048	4.6388	5.1848	6.26911	8.40509	12.3102	19.4633	2.27649	2.40669	3.00289	4.27368	6.68445	11.0574	19.0015	7.04985	7.2826	8.28693	10.2257	13.5863	19.4629
	631	4.47299	4.59649	5.10979	6.2179	8.31583	12.2257	19.3596	2.27434	2.38685	3.00598	4.25276	6.66514	10.9801	18.9486	7.09154	7.28326	8.26578	10.2177	13.586	19.4168	28.3822	1.49759	1.6044	2.05354	3.13337	5.24181	9.13824	16.9471	4.47299	4.59649	5.10979	6.2179	8.31583	12.2257	19.3596	2.27434	2.38685	3.00598	4.25276	6.66514	10.9801	18.9486	7.09154	7.28326	8.26578	10.2177	13.586	19.4168
	630	4.40932	4.53946	5.05865	6.16835	8.27656	12.1115	19.2366	2.29737	2.42002	3.00792	4.23626	6.63025	10.9327	18.9001	7.09158	7.31451	8.2885	10.1876	13.5477	19.3817	28.3592	1.52685	1.61202	2.09456	3.09762	5.21061	9.10295	16.9191	4.40932	4.53946	5.05865	6.16835	8.27656	12.1115	19.2366	2.29737	2.42002	3.00792	4.23626	6.63025	10.9327	18.9001	7.09158	7.31451	8.2885	10.1876	13.5477	19.3817
	629	4.36083	4.45259	5.0023	6.10949	8.18386	12.0498	19.126	2.2974	2.39199	2.98727	4.22703	6.6065	10.928	18.8575	7.11584	7.31694	8.27236	10.1948	13.5503	19.3517	28.3043	1.52985	1.62009	2.10173	3.09462	5.17067	9.08729	16.8951	4.36083	4.45259	5.0023	6.10949	8.18386	12.0498	19.126	2.2974	2.39199	2.98727	4.22703	6.6065	10.928	18.8575	7.11584	7.31694	8.27236	10.1948	13.5503	19.3517
	628	4.35447	4.42189	4.96904	6.01582	8.11642	11.943	19.0054	2.31935	2.39432	2.98208	4.22173	6.57212	10.8609	18.8036	7.12065	7.30581	8.29027	10.2014	13.5086	19.3464	28.2549	1.52717	1.63831	2.11197	3.0967	5.14839	9.05723	16.8446	4.35447	4.42189	4.96904	6.01582	8.11642	11.943	19.0054	2.31935	2.39432	2.98208	4.22173	6.57212	10.8609	18.8036	7.12065	7.30581	8.29027	10.2014	13.5086	19.3464
	627	4.26912	4.36981	4.90315	5.94232	8.00701	11.843	18.9065	2.30988	2.3836	3.00302	4.24432	6.57352	10.8432	18.7367	7.12185	7.34265	8.28598	10.1967	13.5375	19.3297	28.2031	1.53411	1.63691	2.08017	3.08887	5.13911	9.0396	16.8072	4.26912	4.36981	4.90315	5.94232	8.00701	11.843	18.9065	2.30988	2.3836	3.00302	4.24432	6.57352	10.8432	18.7367	7.12185	7.34265	8.28598	10.1967	13.5375	19.3297
	626	4.23025	4.31786	4.81734	5.91692	7.95105	11.7675	18.7966	2.32713	2.40916	2.99754	4.21973	6.53036	10.8112	18.6941	7.11129	7.29771	8.2916	10.2006	13.4969	19.2813	28.191	1.57873	1.66709	2.10257	3.10463	5.15638	9.00132	16.7332	4.23025	4.31786	4.81734	5.91692	7.95105	11.7675	18.7966	2.32713	2.40916	2.99754	4.21973	6.53036	10.8112	18.6941	7.11129	7.29771	8.2916	10.2006	13.4969	19.2813
	625	4.18151	4.27038	4.76666	5.81795	7.86817	11.6208	18.6707	2.31572	2.40037	3.00854	4.20188	6.52461	10.7562	18.6187	7.15095	7.34186	8.33859	10.2106	13.509	19.2804	28.1472	1.56979	1.6731	2.1242	3.09345	5.11168	9.00215	16.6858	4.18151	4.27038	4.76666	5.81795	7.86817	11.6208	18.6707	2.31572	2.40037	3.00854	4.20188	6.52461	10.7562	18.6187	7.15095	7.34186	8.33859	10.2106	13.509	19.2804
	624	4.12081	4.24103	4.73829	5.77746	7.78668	11.5632	18.5671	2.31541	2.41021	3.00573	4.22386	6.51822	10.7662	18.6111	7.2009	7.36543	8.35448	10.2033	13.4889	19.2602	28.0942	1.58156	1.6849	2.13614	3.13701	5.14472	8.97114	16.6644	4.12081	4.24103	4.73829	5.77746	7.78668	11.5632	18.5671	2.31541	2.41021	3.00573	4.22386	6.51822	10.7662	18.6111	7.2009	7.36543	8.35448	10.2033	13.4889	19.2602
	623	4.08926	4.20879	4.6492	5.68392	7.7002	11.4438	18.432	2.34822	2.47523	3.03207	4.23272	6.49943	10.7471	18.5326	7.19118	7.40072	8.36167	10.2149	13.5323	19.2551	28.1025	1.64088	1.69005	2.14322	3.12422	5.12759	8.95695	16.6215	4.08926	4.20879	4.6492	5.68392	7.7002	11.4438	18.432	2.34822	2.47523	3.03207	4.23272	6.49943	10.7471	18.5326	7.19118	7.40072	8.36167	10.2149	13.5323	19.2551
	622	4.05562	4.10943	4.61985	5.6227	7.63375	11.3481	18.3279	2.35514	2.44905	3.03503	4.22815	6.48657	10.7084	18.4901	7.2115	7.41267	8.35989	10.2047	13.5087	19.2392	28.0844	1.64047	1.72677	2.15087	3.12852	5.12898	8.95432	16.6221	4.05562	4.10943	4.61985	5.6227	7.63375	11.3481	18.3279	2.35514	2.44905	3.03503	4.22815	6.48657	10.7084	18.4901	7.2115	7.41267	8.35989	10.2047	13.5087	19.2392
	621	4.00191	4.08623	4.52776	5.57805	7.57236	11.2588	18.2134	2.3595	2.4822	3.04216	4.22751	6.4923	10.6971	18.4633	7.25234	7.4331	8.40661	10.2607	13.5227	19.2235	28.0536	1.65776	1.73331	2.16508	3.12724	5.12286	8.92416	16.613	4.00191	4.08623	4.52776	5.57805	7.57236	11.2588	18.2134	2.3595	2.4822	3.04216	4.22751	6.4923	10.6971	18.4633	7.25234	7.4331	8.40661	10.2607	13.5227	19.2235
	620	3.93287	4.03019	4.48072	5.51289	7.46382	11.1649	18.101	2.39563	2.48186	3.0344	4.22245	6.49674	10.6647	18.4297	7.28627	7.46931	8.42551	10.2898	13.5074	19.2593	28.0416	1.67391	1.75015	2.16657	3.15724	5.12837	8.91627	16.5535	3.93287	4.03019	4.48072	5.51289	7.46382	11.1649	18.101	2.39563	2.48186	3.0344	4.22245	6.49674	10.6647	18.4297	7.28627	7.46931	8.42551	10.2898	13.5074	19.2593
	619	3.8899	3.98807	4.45447	5.4558	7.38797	11.054	17.9735	2.39428	2.50897	3.05443	4.23397	6.4859	10.6601	18.3845	7.30511	7.48754	8.44593	10.2813	13.5308	19.2458	27.9823	1.68319	1.7347	2.19025	3.13669	5.13185	8.90443	16.5332	3.8899	3.98807	4.45447	5.4558	7.38797	11.054	17.9735	2.39428	2.50897	3.05443	4.23397	6.4859	10.6601	18.3845	7.30511	7.48754	8.44593	10.2813	13.5308	19.2458
	618	3.83348	3.91786	4.37366	5.34464	7.31485	11.0032	17.8416	2.39448	2.50875	3.05442	4.23751	6.47213	10.6126	18.3364	7.35034	7.53589	8.47245	10.2922	13.5275	19.2061	27.9623	1.70766	1.79593	2.19203	3.14966	5.12059	8.89207	16.4992	3.83348	3.91786	4.37366	5.34464	7.31485	11.0032	17.8416	2.39448	2.50875	3.05442	4.23751	6.47213	10.6126	18.3364	7.35034	7.53589	8.47245	10.2922	13.5275	19.2061
	617	3.77648	3.87704	4.31054	5.30544	7.23514	10.8644	17.7337	2.44119	2.54122	3.09996	4.24078	6.47729	10.6146	18.3251	7.41079	7.58301	8.51713	10.3419	13.555	19.2184	27.9834	1.75845	1.79865	2.26583	3.2066	5.11874	8.87779	16.4787	3.77648	3.87704	4.31054	5.30544	7.23514	10.8644	17.7337	2.44119	2.54122	3.09996	4.24078	6.47729	10.6146	18.3251	7.41079	7.58301	8.51713	10.3419	13.555	19.2184
	616	3.74959	3.83598	4.26461	5.19599	7.14046	10.7505	17.6153	2.47687	2.56523	3.11272	4.27597	6.48243	10.6034	18.304	7.43365	7.62079	8.55207	10.3684	13.5491	19.2492	27.9694	1.79479	1.84673	2.27474	3.20825	5.10822	8.86658	16.4381	3.74959	3.83598	4.26461	5.19599	7.14046	10.7505	17.6153	2.47687	2.56523	3.11272	4.27597	6.48243	10.6034	18.304	7.43365	7.62079	8.55207	10.3684	13.5491	19.2492
	615	3.69482	3.75541	4.22755	5.19147	7.08037	10.6735	17.4811	2.48975	2.596	3.13427	4.25489	6.45341	10.5726	18.2893	7.47433	7.65328	8.59284	10.3851	13.5567	19.2585	27.9546	1.82201	1.8403	2.26525	3.21055	5.1699	8.87078	16.4251	3.69482	3.75541	4.22755	5.19147	7.08037	10.6735	17.4811	2.48975	2.596	3.13427	4.25489	6.45341	10.5726	18.2893	7.47433	7.65328	8.59284	10.3851	13.5567	19.2585
	614	3.63636	3.72171	4.1402	5.11117	6.97589	10.5688	17.3523	2.49882	2.60728	3.15009	4.27539	6.48723	10.5806	18.2381	7.50417	7.68979	8.60968	10.4005	13.6264	19.2381	27.9488	1.80927	1.90751	2.30294	3.24648	5.14362	8.8509	16.4234	3.63636	3.72171	4.1402	5.11117	6.97589	10.5688	17.3523	2.49882	2.60728	3.15009	4.27539	6.48723	10.5806	18.2381	7.50417	7.68979	8.60968	10.4005	13.6264	19.2381
	613	3.60437	3.66367	4.11528	5.05204	6.88251	10.4724	17.2849	2.53248	2.65486	3.17549	4.31827	6.47354	10.5677	18.2435	7.55737	7.71971	8.66833	10.4618	13.6397	19.2858	27.9549	1.83979	1.91529	2.322	3.26304	5.16463	8.8465	16.3895	3.60437	3.66367	4.11528	5.05204	6.88251	10.4724	17.2849	2.53248	2.65486	3.17549	4.31827	6.47354	10.5677	18.2435	7.55737	7.71971	8.66833	10.4618	13.6397	19.2858
	612	3.55446	3.61018	4.0434	4.97688	6.81956	10.3861	17.1625	2.56859	2.66472	3.19658	4.34204	6.50355	10.5985	18.2136	7.60477	7.79583	8.69354	10.5003	13.6678	19.2747	27.9811	1.86037	1.94527	2.32586	3.27141	5.1672	8.83147	16.3734	3.55446	3.61018	4.0434	4.97688	6.81956	10.3861	17.1625	2.56859	2.66472	3.19658	4.34204	6.50355	10.5985	18.2136	7.60477	7.79583	8.69354	10.5003	13.6678	19.2747
	611	3.47514	3.57058	4.01757	4.9128	6.7479	10.3049	17.0186	2.60059	2.69191	3.22712	4.33463	6.51025	10.5939	18.1572	7.67392	7.83638	8.76452	10.5348	13.6591	19.3338	27.9599	1.91938	1.96584	2.37564	3.28904	5.17107	8.81755	16.3701	3.47514	3.57058	4.01757	4.9128	6.7479	10.3049	17.0186	2.60059	2.69191	3.22712	4.33463	6.51025	10.5939	18.1572	7.67392	7.83638	8.76452	10.5348	13.6591	19.3338
	610	3.45371	3.54235	3.93372	4.85424	6.67254	10.1972	16.8806	2.62985	2.70843	3.25527	4.36167	6.53222	10.5822	18.16	7.72498	7.89457	8.82501	10.5712	13.7328	19.3242	27.9526	1.92605	2.01384	2.42139	3.32464	5.19506	8.83691	16.3696	3.45371	3.54235	3.93372	4.85424	6.67254	10.1972	16.8806	2.62985	2.70843	3.25527	4.36167	6.53222	10.5822	18.16	7.72498	7.89457	8.82501	10.5712	13.7328	19.3242
	609	3.42263	3.48163	3.89784	4.77696	6.60219	10.0958	16.7612	2.64482	2.76069	3.29723	4.38061	6.55318	10.55	18.1493	7.76384	7.95637	8.83653	10.61	13.7567	19.3403	27.9569	1.97859	2.03721	2.41502	3.34418	5.19235	8.83633	16.3658	3.42263	3.48163	3.89784	4.77696	6.60219	10.0958	16.7612	2.64482	2.76069	3.29723	4.38061	6.55318	10.55	18.1493	7.76384	7.95637	8.83653	10.61	13.7567	19.3403
	608	3.35306	3.46553	3.82926	4.70515	6.50379	9.96041	16.6664	2.69129	2.83151	3.32193	4.4129	6.57702	10.5851	18.1395	7.84671	8.02834	8.92899	10.671	13.8377	19.3922	27.9675	1.99979	2.06736	2.46761	3.37834	5.23353	8.84966	16.3296	3.35306	3.46553	3.82926	4.70515	6.50379	9.96041	16.6664	2.69129	2.83151	3.32193	4.4129	6.57702	10.5851	18.1395	7.84671	8.02834	8.92899	10.671	13.8377	19.3922
	607	3.34147	3.39784	3.76601	4.6696	6.4228	9.87671	16.5394	2.73902	2.83483	3.34775	4.44229	6.57869	10.5845	18.1239	7.887	8.07813	8.986	10.726	13.8567	19.4125	27.9881	2.0246	2.13889	2.49494	3.37408	5.21308	8.86333	16.3537	3.34147	3.39784	3.76601	4.6696	6.4228	9.87671	16.5394	2.73902	2.83483	3.34775	4.44229	6.57869	10.5845	18.1239	7.887	8.07813	8.986	10.726	13.8567	19.4125
	606	3.25569	3.33004	3.73108	4.58152	6.35082	9.77737	16.4373	2.77557	2.8889	3.40112	4.47154	6.62793	10.5797	18.1387	7.96117	8.1407	9.03481	10.7538	13.9127	19.4488	28.0237	2.0763	2.14755	2.50816	3.4139	5.29823	8.89716	16.3722	3.25569	3.33004	3.73108	4.58152	6.35082	9.77737	16.4373	2.77557	2.8889	3.40112	4.47154	6.62793	10.5797	18.1387	7.96117	8.1407	9.03481	10.7538	13.9127	19.4488
	605	3.22029	3.29109	3.68139	4.52275	6.25373	9.67408	16.3141	2.81153	2.90878	3.40958	4.50831	6.6393	10.5915	18.1066	7.99683	8.20702	9.08074	10.8457	13.9406	19.4962	28.035	2.15059	2.18384	2.58785	3.4468	5.28326	8.89222	16.3667	3.22029	3.29109	3.68139	4.52275	6.25373	9.67408	16.3141	2.81153	2.90878	3.40958	4.50831	6.6393	10.5915	18.1066	7.99683	8.20702	9.08074	10.8457	13.9406	19.4962
	604	3.13807	3.24141	3.63085	4.4384	6.18227	9.59105	16.1942	2.85405	2.95153	3.4635	4.51762	6.64724	10.6436	18.1268	8.0752	8.27909	9.16075	10.8991	14	19.5443	28.0613	2.1528	2.24474	2.62945	3.49791	5.34049	8.93041	16.3442	3.13807	3.24141	3.63085	4.4384	6.18227	9.59105	16.1942	2.85405	2.95153	3.4635	4.51762	6.64724	10.6436	18.1268	8.0752	8.27909	9.16075	10.8991	14	19.5443
	603	3.11667	3.20389	3.56628	4.37545	6.11492	9.48081	16.0605	2.91674	3.00132	3.51556	4.58401	6.65699	10.6624	18.1113	8.16114	8.35787	9.2045	10.9671	14.0661	19.5658	28.0803	2.22881	2.28339	2.64104	3.54481	5.33188	8.95418	16.356	3.11667	3.20389	3.56628	4.37545	6.11492	9.48081	16.0605	2.91674	3.00132	3.51556	4.58401	6.65699	10.6624	18.1113	8.16114	8.35787	9.2045	10.9671	14.0661	19.5658
	602	3.07081	3.1647	3.49513	4.3381	6.03197	9.37587	15.9289	2.95662	3.03472	3.52567	4.61374	6.68161	10.6478	18.141	8.22713	8.40132	9.29449	11.0036	14.0838	19.6273	28.1073	2.24675	2.32715	2.69797	3.52917	5.3935	8.94494	16.3375	3.07081	3.1647	3.49513	4.3381	6.03197	9.37587	15.9289	2.95662	3.03472	3.52567	4.61374	6.68161	10.6478	18.141	8.22713	8.40132	9.29449	11.0036	14.0838	19.6273
	601	3.02982	3.07529	3.44307	4.24774	5.95548	9.27595	15.7901	2.97984	3.08815	3.58205	4.65791	6.76198	10.6723	18.1385	8.3148	8.48115	9.37598	11.1011	14.1813	19.6777	28.1252	2.27679	2.36184	2.72273	3.59321	5.40885	8.97375	16.3803	3.02982	3.07529	3.44307	4.24774	5.95548	9.27595	15.7901	2.97984	3.08815	3.58205	4.65791	6.76198	10.6723	18.1385	8.3148	8.48115	9.37598	11.1011	14.1813	19.6777
	600	2.97355	3.05118	3.40259	4.20691	5.89427	9.19805	15.6503	3.04028	3.12895	3.65079	4.70149	6.79863	10.722	18.1298	8.4104	8.56254	9.45926	11.1677	14.2723	19.7568	28.1692	2.33205	2.36971	2.78351	3.64464	5.42889	8.99943	16.3934	2.97355	3.05118	3.40259	4.20691	5.89427	9.19805	15.6503	3.04028	3.12895	3.65079	4.70149	6.79863	10.722	18.1298	8.4104	8.56254	9.45926	11.1677	14.2723	19.7568
	599	2.95918	2.98605	3.36248	4.10195	5.81834	9.08718	15.5561	3.10608	3.19323	3.71133	4.74349	6.81106	10.7441	18.1155	8.48863	8.64486	9.5265	11.2047	14.3235	19.7961	28.2177	2.37245	2.44517	2.82233	3.65098	5.51059	9.02828	16.3871	2.95918	2.98605	3.36248	4.10195	5.81834	9.08718	15.5561	3.10608	3.19323	3.71133	4.74349	6.81106	10.7441	18.1155	8.48863	8.64486	9.5265	11.2047	14.3235	19.7961
	598	2.87859	2.94357	3.29832	4.05789	5.71694	8.95856	15.4441	3.14067	3.23847	3.71819	4.77998	6.83683	10.7611	18.1675	8.55171	8.75826	9.60801	11.3351	14.3785	19.8673	28.2491	2.43551	2.50398	2.89363	3.6961	5.52055	9.04902	16.4096	2.87859	2.94357	3.29832	4.05789	5.71694	8.95856	15.4441	3.14067	3.23847	3.71819	4.77998	6.83683	10.7611	18.1675	8.55171	8.75826	9.60801	11.3351	14.3785	19.8673
	597	2.86102	2.90018	3.24889	3.99732	5.6346	8.8994	15.316	3.21196	3.29329	3.76763	4.83373	6.86337	10.8021	18.1794	8.66735	8.79959	9.69315	11.3851	14.4356	19.9156	28.3174	2.45241	2.55051	2.91511	3.77132	5.57198	9.06563	16.4412	2.86102	2.90018	3.24889	3.99732	5.6346	8.8994	15.316	3.21196	3.29329	3.76763	4.83373	6.86337	10.8021	18.1794	8.66735	8.79959	9.69315	11.3851	14.4356	19.9156
	596	2.78343	2.87312	3.17645	3.95144	5.54955	8.77731	15.2031	3.2556	3.36698	3.82976	4.87515	6.93323	10.8268	18.1974	8.74377	8.9266	9.75889	11.4719	14.5335	19.9903	28.3552	2.52329	2.57907	2.97828	3.7977	5.58944	9.07796	16.453	2.78343	2.87312	3.17645	3.95144	5.54955	8.77731	15.2031	3.2556	3.36698	3.82976	4.87515	6.93323	10.8268	18.1974	8.74377	8.9266	9.75889	11.4719	14.5335	19.9903
	595	2.74456	2.79487	3.15354	3.85067	5.45719	8.66927	15.0559	3.33873	3.4027	3.90185	4.91707	6.97848	10.8698	18.2051	8.82365	8.99808	9.87252	11.5808	14.5747	20.0444	28.4336	2.62011	2.64945	3.0231	3.8967	5.65316	9.15964	16.4679	2.74456	2.79487	3.15354	3.85067	5.45719	8.66927	15.0559	3.33873	3.4027	3.90185	4.91707	6.97848	10.8698	18.2051	8.82365	8.99808	9.87252	11.5808	14.5747	20.0444
	594	2.70701	2.79272	3.0579	3.82867	5.41717	8.59532	14.9394	3.38384	3.43089	3.93895	4.97307	7.03643	10.9024	18.243	8.91611	9.0596	9.95669	11.6433	14.679	20.1407	28.4612	2.62961	2.71519	3.05054	3.89576	5.65222	9.21511	16.4612	2.70701	2.79272	3.0579	3.82867	5.41717	8.59532	14.9394	3.38384	3.43089	3.93895	4.97307	7.03643	10.9024	18.243	8.91611	9.0596	9.95669	11.6433	14.679	20.1407
	593	2.66212	2.70354	3.02096	3.76206	5.33266	8.4838	14.8369	3.43386	3.47928	4.00388	5.00754	7.07517	10.9428	18.2561	9.00577	9.15688	10.0246	11.7179	14.7542	20.2026	28.5105	2.68005	2.75084	3.1008	3.94762	5.71446	9.24775	16.5232	2.66212	2.70354	3.02096	3.76206	5.33266	8.4838	14.8369	3.43386	3.47928	4.00388	5.00754	7.07517	10.9428	18.2561	9.00577	9.15688	10.0246	11.7179	14.7542	20.2026
	592	2.6171	2.66824	2.96412	3.67858	5.25369	8.39703	14.6481	3.48192	3.57388	4.05696	5.07139	7.11562	10.9877	18.2917	9.09449	9.26894	10.1326	11.8071	14.8241	20.2906	28.5469	2.73477	2.80897	3.18718	4.00377	5.78522	9.27499	16.5432	2.6171	2.66824	2.96412	3.67858	5.25369	8.39703	14.6481	3.48192	3.57388	4.05696	5.07139	7.11562	10.9877	18.2917	9.09449	9.26894	10.1326	11.8071	14.8241	20.2906
	591	2.54241	2.60916	2.92477	3.63095	5.15675	8.30384	14.5731	3.54979	3.6212	4.08471	5.14547	7.17173	11.0198	18.341	9.22748	9.37904	10.2421	11.9111	14.9899	20.3736	28.6717	2.803	2.86023	3.21052	4.05926	5.82268	9.31187	16.5753	2.54241	2.60916	2.92477	3.63095	5.15675	8.30384	14.5731	3.54979	3.6212	4.08471	5.14547	7.17173	11.0198	18.341	9.22748	9.37904	10.2421	11.9111	14.9899	20.3736
	590	2.50953	2.5837	2.84665	3.55205	5.07435	8.16105	14.4567	3.6194	3.72494	4.16769	5.20601	7.25065	11.1106	18.3588	9.30836	9.4642	10.3367	12.0256	15.0333	20.4798	28.7113	2.87156	2.93177	3.29707	4.14149	5.85822	9.31998	16.6068	2.50953	2.5837	2.84665	3.55205	5.07435	8.16105	14.4567	3.6194	3.72494	4.16769	5.20601	7.25065	11.1106	18.3588	9.30836	9.4642	10.3367	12.0256	15.0333	20.4798
	589	2.44321	2.52712	2.7991	3.50446	5.00262	8.0824	14.3284	3.66613	3.74988	4.25781	5.28377	7.28735	11.1423	18.4208	9.41796	9.56779	10.4189	12.125	15.1493	20.5801	28.7987	2.93597	2.97205	3.33103	4.18247	5.90586	9.3837	16.6877	2.44321	2.52712	2.7991	3.50446	5.00262	8.0824	14.3284	3.66613	3.74988	4.25781	5.28377	7.28735	11.1423	18.4208	9.41796	9.56779	10.4189	12.125	15.1493	20.5801
	588	2.44083	2.44495	2.76527	3.44696	4.92796	7.97185	14.1856	3.77494	3.81597	4.33492	5.31481	7.36172	11.1889	18.4408	9.53415	9.7011	10.5438	12.2373	15.2106	20.6652	28.8635	2.97741	3.05645	3.38774	4.24964	5.98041	9.43011	16.7111	2.44083	2.44495	2.76527	3.44696	4.92796	7.97185	14.1856	3.77494	3.81597	4.33492	5.31481	7.36172	11.1889	18.4408	9.53415	9.7011	10.5438	12.2373	15.2106	20.6652
	587	2.38369	2.44744	2.71587	3.36115	4.85441	7.89975	14.0694	3.81873	3.91741	4.36944	5.4208	7.41035	11.2201	18.5065	9.63986	9.81435	10.6753	12.3466	15.3527	20.7571	28.9283	3.03876	3.1374	3.4755	4.28441	5.96846	9.50064	16.785	2.38369	2.44744	2.71587	3.36115	4.85441	7.89975	14.0694	3.81873	3.91741	4.36944	5.4208	7.41035	11.2201	18.5065	9.63986	9.81435	10.6753	12.3466	15.3527	20.7571
	586	2.36372	2.40831	2.66485	3.31449	4.76603	7.7791	13.9514	3.86589	3.95298	4.46469	5.46196	7.49481	11.2982	18.5235	9.73287	9.93515	10.7569	12.4455	15.4473	20.8717	29.0257	3.0929	3.17952	3.54503	4.34673	6.10196	9.54243	16.8121	2.36372	2.40831	2.66485	3.31449	4.76603	7.7791	13.9514	3.86589	3.95298	4.46469	5.46196	7.49481	11.2982	18.5235	9.73287	9.93515	10.7569	12.4455	15.4473	20.8717
	585	2.30181	2.32815	2.61168	3.26597	4.70576	7.70917	13.8102	3.95757	4.02266	4.49984	5.5224	7.53465	11.3882	18.5642	9.87732	10.0408	10.8819	12.5588	15.5616	20.9544	29.085	3.18625	3.23273	3.6128	4.40717	6.16053	9.61658	16.8506	2.30181	2.32815	2.61168	3.26597	4.70576	7.70917	13.8102	3.95757	4.02266	4.49984	5.5224	7.53465	11.3882	18.5642	9.87732	10.0408	10.8819	12.5588	15.5616	20.9544
	584	2.23277	2.29878	2.59097	3.21499	4.62646	7.58339	13.6966	4.03818	4.08742	4.59705	5.63744	7.60709	11.4359	18.6674	9.97628	10.1497	11.0291	12.6819	15.6708	21.0814	29.1844	3.22159	3.28809	3.64734	4.49826	6.25373	9.65496	16.9154	2.23277	2.29878	2.59097	3.21499	4.62646	7.58339	13.6966	4.03818	4.08742	4.59705	5.63744	7.60709	11.4359	18.6674	9.97628	10.1497	11.0291	12.6819	15.6708	21.0814
	583	2.17524	2.26531	2.5438	3.13612	4.57007	7.49	13.547	4.1088	4.20459	4.67508	5.68122	7.69648	11.4824	18.696	10.1108	10.2829	11.1145	12.7838	15.7846	21.1738	29.2833	3.29587	3.33448	3.72256	4.56282	6.28129	9.70371	16.962	2.17524	2.26531	2.5438	3.13612	4.57007	7.49	13.547	4.1088	4.20459	4.67508	5.68122	7.69648	11.4824	18.696	10.1108	10.2829	11.1145	12.7838	15.7846	21.1738
	582	2.16792	2.18964	2.45283	3.10239	4.46629	7.41817	13.413	4.22056	4.26325	4.73889	5.73685	7.74124	11.564	18.7566	10.2192	10.3847	11.2372	12.9083	15.8902	21.2936	29.3748	3.37866	3.4295	3.79401	4.62284	6.32872	9.78911	17.0269	2.16792	2.18964	2.45283	3.10239	4.46629	7.41817	13.413	4.22056	4.26325	4.73889	5.73685	7.74124	11.564	18.7566	10.2192	10.3847	11.2372	12.9083	15.8902	21.2936
	581	2.11892	2.17996	2.43808	3.0223	4.40188	7.28237	13.3049	4.25453	4.3367	4.82515	5.82538	7.86269	11.6452	18.8115	10.3447	10.5327	11.3574	13.0086	16.0188	21.4073	29.4937	3.44087	3.51297	3.86811	4.7365	6.404	9.86842	17.0926	2.11892	2.17996	2.43808	3.0223	4.40188	7.28237	13.3049	4.25453	4.3367	4.82515	5.82538	7.86269	11.6452	18.8115	10.3447	10.5327	11.3574	13.0086	16.0188	21.4073
	580	2.07368	2.12157	2.37229	2.96884	4.31324	7.17606	13.1711	4.34183	4.43023	4.905	5.90634	7.90174	11.7046	18.8742	10.4798	10.6254	11.4971	13.1505	16.1341	21.5017	29.5737	3.50763	3.56732	3.96556	4.77952	6.4832	9.90021	17.1373	2.07368	2.12157	2.37229	2.96884	4.31324	7.17606	13.1711	4.34183	4.43023	4.905	5.90634	7.90174	11.7046	18.8742	10.4798	10.6254	11.4971	13.1505	16.1341	21.5017
	579	2.05601	2.10677	2.30154	2.93456	4.22822	7.11598	13.0508	4.44903	4.50687	4.98678	5.97277	8.003	11.7823	18.9535	10.5875	10.7659	11.5708	13.2975	16.2453	21.6407	29.681	3.60574	3.65766	3.99239	4.82803	6.54481	9.98563	17.2131	2.05601	2.10677	2.30154	2.93456	4.22822	7.11598	13.0508	4.44903	4.50687	4.98678	5.97277	8.003	11.7823	18.9535	10.5875	10.7659	11.5708	13.2975	16.2453	21.6407
	578	1.9809	2.05434	2.25246	2.8355	4.16648	6.98614	12.9311	4.50925	4.58167	5.06552	6.09031	8.05616	11.8639	19.0011	10.7253	10.8837	11.757	13.4146	16.3897	21.7803	29.7773	3.68575	3.70531	4.07533	4.89167	6.63799	10.075	17.2989	1.9809	2.05434	2.25246	2.8355	4.16648	6.98614	12.9311	4.50925	4.58167	5.06552	6.09031	8.05616	11.8639	19.0011	10.7253	10.8837	11.757	13.4146	16.3897	21.7803
	577	1.96964	2.02166	2.22064	2.78347	4.08879	6.8996	12.8145	4.59205	4.66255	5.13723	6.15955	8.17439	11.9576	19.1069	10.8601	11.0342	11.8984	13.552	16.5549	21.9143	29.8775	3.76161	3.76495	4.17142	4.97431	6.73452	10.0982	17.3537	1.96964	2.02166	2.22064	2.78347	4.08879	6.8996	12.8145	4.59205	4.66255	5.13723	6.15955	8.17439	11.9576	19.1069	10.8601	11.0342	11.8984	13.552	16.5549	21.9143
	576	1.93637	1.95578	2.15471	2.74189	4.02049	6.79701	12.6976	4.68522	4.76371	5.22988	6.23324	8.22827	12.0162	19.1293	10.9869	11.1607	12.0042	13.6743	16.6394	22.0117	30	3.80905	3.87197	4.22987	5.03195	6.76614	10.2178	17.3896	1.93637	1.95578	2.15471	2.74189	4.02049	6.79701	12.6976	4.68522	4.76371	5.22988	6.23324	8.22827	12.0162	19.1293	10.9869	11.1607	12.0042	13.6743	16.6394	22.0117
	575	1.89088	1.93261	2.11987	2.65938	3.94008	6.70627	12.5841	4.74729	4.85298	5.33074	6.32447	8.32606	12.0892	19.2351	11.1238	11.3081	12.1356	13.7943	16.7777	22.1526	30.1197	3.88524	3.94051	4.30833	5.13744	6.86374	10.2807	17.4987	1.89088	1.93261	2.11987	2.65938	3.94008	6.70627	12.5841	4.74729	4.85298	5.33074	6.32447	8.32606	12.0892	19.2351	11.1238	11.3081	12.1356	13.7943	16.7777	22.1526
	574	1.84479	1.88009	2.07082	2.58973	3.86571	6.61326	12.4627	4.85995	4.9466	5.42672	6.45434	8.43035	12.1796	19.3232	11.2767	11.4147	12.2853	13.9446	16.9289	22.3027	30.2258	3.97968	4.02304	4.36279	5.22734	6.93862	10.3803	17.5629	1.84479	1.88009	2.07082	2.58973	3.86571	6.61326	12.4627	4.85995	4.9466	5.42672	6.45434	8.43035	12.1796	19.3232	11.2767	11.4147	12.2853	13.9446	16.9289	22.3027
	573	1.81743	1.8271	2.04022	2.54396	3.79344	6.52171	12.3205	4.95972	5.0328	5.49165	6.51451	8.50367	12.3171	19.4063	11.4058	11.5934	12.4191	14.1018	17.0662	22.4213	30.3558	4.0232	4.09684	4.48016	5.29055	7.04301	10.4529	17.6674	1.81743	1.8271	2.04022	2.54396	3.79344	6.52171	12.3205	4.95972	5.0328	5.49165	6.51451	8.50367	12.3171	19.4063	11.4058	11.5934	12.4191	14.1018	17.0662	22.4213
	572	1.78411	1.81749	1.98218	2.49966	3.74126	6.41181	12.1869	5.04479	5.11322	5.57344	6.57094	8.57122	12.3445	19.4759	11.5639	11.7255	12.5819	14.2157	17.2116	22.5518	30.4553	4.13733	4.16181	4.55727	5.3734	7.11508	10.5421	17.7457	1.78411	1.81749	1.98218	2.49966	3.74126	6.41181	12.1869	5.04479	5.11322	5.57344	6.57094	8.57122	12.3445	19.4759	11.5639	11.7255	12.5819	14.2157	17.2116	22.5518
	571	1.7323	1.75112	1.94049	2.42905	3.65606	6.31784	12.053	5.10195	5.21733	5.66785	6.6836	8.69647	12.4748	19.5633	11.6885	11.8577	12.7122	14.3665	17.3874	22.6952	30.5998	4.19862	4.26912	4.63077	5.45187	7.2104	10.628	17.8101	1.7323	1.75112	1.94049	2.42905	3.65606	6.31784	12.053	5.10195	5.21733	5.66785	6.6836	8.69647	12.4748	19.5633	11.6885	11.8577	12.7122	14.3665	17.3874	22.6952
	570	1.68477	1.73086	1.89175	2.3947	3.57396	6.2422	11.9337	5.21674	5.30284	5.77215	6.76202	8.79431	12.5714	19.6544	11.8285	11.9869	12.8689	14.5501	17.4909	22.8672	30.7174	4.25588	4.3502	4.70122	5.54455	7.30452	10.7191	17.9151	1.68477	1.73086	1.89175	2.3947	3.57396	6.2422	11.9337	5.21674	5.30284	5.77215	6.76202	8.79431	12.5714	19.6544	11.8285	11.9869	12.8689	14.5501	17.4909	22.8672
	569	1.63931	1.70731	1.85166	2.3221	3.5026	6.10903	11.825	5.28485	5.37899	5.86404	6.87606	8.86877	12.6983	19.7228	12.0063	12.1345	12.9797	14.6687	17.6348	23.0196	30.8428	4.3556	4.41524	4.79611	5.62394	7.40486	10.8005	18.0016	1.63931	1.70731	1.85166	2.3221	3.5026	6.10903	11.825	5.28485	5.37899	5.86404	6.87606	8.86877	12.6983	19.7228	12.0063	12.1345	12.9797	14.6687	17.6348	23.0196
	568	1.59756	1.6045	1.82159	2.26206	3.44114	6.02511	11.6814	5.37842	5.48175	5.96806	6.98373	8.98165	12.787	19.86	12.1267	12.2936	13.158	14.8491	17.8236	23.1408	30.9692	4.4286	4.52529	4.86615	5.71183	7.46733	10.8867	18.0919	1.59756	1.6045	1.82159	2.26206	3.44114	6.02511	11.6814	5.37842	5.48175	5.96806	6.98373	8.98165	12.787	19.86	12.1267	12.2936	13.158	14.8491	17.8236	23.1408
	567	1.54314	1.60377	1.78496	2.22114	3.38825	5.93389	11.58	5.46781	5.58658	6.05683	7.08537	9.11295	12.8553	19.9282	12.2922	12.448	13.3227	15.0045	17.9599	23.3029	31.1302	4.5252	4.58333	4.96943	5.80876	7.54776	10.9579	18.1683	1.54314	1.60377	1.78496	2.22114	3.38825	5.93389	11.58	5.46781	5.58658	6.05683	7.08537	9.11295	12.8553	19.9282	12.2922	12.448	13.3227	15.0045	17.9599	23.3029
	566	1.53861	1.5699	1.73674	2.16852	3.31436	5.84238	11.4306	5.57732	5.68356	6.14781	7.19111	9.18406	12.9635	20.0272	12.4349	12.5831	13.4342	15.1391	18.1284	23.4336	31.249	4.63053	4.6966	5.0674	5.93726	7.62584	11.0661	18.2613	1.53861	1.5699	1.73674	2.16852	3.31436	5.84238	11.4306	5.57732	5.68356	6.14781	7.19111	9.18406	12.9635	20.0272	12.4349	12.5831	13.4342	15.1391	18.1284	23.4336
	565	1.48587	1.53257	1.69003	2.10544	3.20103	5.76221	11.3118	5.68027	5.76933	6.27278	7.2846	9.28985	13.0912	20.1297	12.6072	12.7616	13.6009	15.3143	18.2616	23.6345	31.3602	4.70862	4.74994	5.12329	5.9722	7.70252	11.1686	18.3626	1.48587	1.53257	1.69003	2.10544	3.20103	5.76221	11.3118	5.68027	5.76933	6.27278	7.2846	9.28985	13.0912	20.1297	12.6072	12.7616	13.6009	15.3143	18.2616	23.6345
	564	1.46918	1.47065	1.65044	2.05358	3.14644	5.65709	11.165	5.77727	5.8712	6.33467	7.38264	9.40517	13.1831	20.2405	12.7433	12.9144	13.7732	15.4293	18.4341	23.738	31.5142	4.79908	4.85735	5.23012	6.0678	7.84163	11.2984	18.4608	1.46918	1.47065	1.65044	2.05358	3.14644	5.65709	11.165	5.77727	5.8712	6.33467	7.38264	9.40517	13.1831	20.2405	12.7433	12.9144	13.7732	15.4293	18.4341	23.738
	563	1.43139	1.45421	1.60608	2.00814	3.09583	5.5587	11.0569	5.84975	5.95969	6.46327	7.5133	9.49917	13.31	20.3417	12.8893	13.0566	13.9235	15.6061	18.6184	23.9642	31.67	4.88531	4.95238	5.33338	6.17635	7.91755	11.3907	18.5859	1.43139	1.45421	1.60608	2.00814	3.09583	5.5587	11.0569	5.84975	5.95969	6.46327	7.5133	9.49917	13.31	20.3417	12.8893	13.0566	13.9235	15.6061	18.6184	23.9642
	562	1.39728	1.43629	1.55553	1.95481	3.00915	5.44909	10.9556	5.96577	6.05363	6.56104	7.58749	9.60143	13.4236	20.4506	13.0544	13.2331	14.074	15.7599	18.7488	24.1359	31.8034	4.98418	5.03825	5.3919	6.28112	8.03647	11.4667	18.6801	1.39728	1.43629	1.55553	1.95481	3.00915	5.44909	10.9556	5.96577	6.05363	6.56104	7.58749	9.60143	13.4236	20.4506	13.0544	13.2331	14.074	15.7599	18.7488	24.1359
	561	1.35343	1.3749	1.51318	1.89226	2.94543	5.39604	10.8209	6.05545	6.16173	6.64526	7.69737	9.72238	13.5341	20.5445	13.202	13.3822	14.2559	15.9248	18.9306	24.2916	31.9599	5.04637	5.12403	5.51217	6.38146	8.1101	11.5681	18.7893	1.35343	1.3749	1.51318	1.89226	2.94543	5.39604	10.8209	6.05545	6.16173	6.64526	7.69737	9.72238	13.5341	20.5445	13.202	13.3822	14.2559	15.9248	18.9306	24.2916
	560	1.31985	1.35441	1.46338	1.83656	2.86797	5.24047	10.7121	6.19091	6.25118	6.79109	7.80495	9.86506	13.6511	20.6779	13.3859	13.5303	14.4005	16.1141	19.0622	24.4515	32.1	5.132	5.18245	5.60521	6.4615	8.24436	11.6874	18.8724	1.31985	1.35441	1.46338	1.83656	2.86797	5.24047	10.7121	6.19091	6.25118	6.79109	7.80495	9.86506	13.6511	20.6779	13.3859	13.5303	14.4005	16.1141	19.0622	24.4515
	559	1.26986	1.31031	1.41805	1.78007	2.7886	5.21036	10.5948	6.28517	6.39004	6.85867	7.94649	9.96064	13.7554	20.794	13.5387	13.6851	14.5733	16.2739	19.2735	24.6119	32.2557	5.22732	5.29304	5.67693	6.56064	8.35499	11.8016	18.9777	1.26986	1.31031	1.41805	1.78007	2.7886	5.21036	10.5948	6.28517	6.39004	6.85867	7.94649	9.96064	13.7554	20.794	13.5387	13.6851	14.5733	16.2739	19.2735	24.6119
	558	1.25024	1.28187	1.39277	1.73559	2.76326	5.09954	10.4387	6.40236	6.47444	6.95587	8.04374	10.0849	13.8974	20.8802	13.6969	13.8515	14.7438	16.4487	19.4528	24.7978	32.4211	5.31292	5.37884	5.79627	6.64149	8.45967	11.8749	19.1153	1.25024	1.28187	1.39277	1.73559	2.76326	5.09954	10.4387	6.40236	6.47444	6.95587	8.04374	10.0849	13.8974	20.8802	13.6969	13.8515	14.7438	16.4487	19.4528	24.7978
	557	1.20731	1.2419	1.34457	1.69731	2.66923	5.00112	10.3336	6.49699	6.58233	7.09565	8.14903	10.1922	13.9963	21.0306	13.8276	14.0329	14.9337	16.601	19.6054	24.9851	32.6003	5.41598	5.49732	5.87157	6.76794	8.56968	12.0261	19.2326	1.20731	1.2419	1.34457	1.69731	2.66923	5.00112	10.3336	6.49699	6.58233	7.09565	8.14903	10.1922	13.9963	21.0306	13.8276	14.0329	14.9337	16.601	19.6054	24.9851
	556	1.17583	1.19611	1.30413	1.60798	2.56389	4.91982	10.2049	6.59377	6.67609	7.18944	8.23637	10.3196	14.1321	21.134	14.0058	14.1876	15.0639	16.7781	19.7666	25.1187	32.7135	5.51204	5.57879	5.94911	6.84338	8.61977	12.1071	19.3545	1.17583	1.19611	1.30413	1.60798	2.56389	4.91982	10.2049	6.59377	6.67609	7.18944	8.23637	10.3196	14.1321	21.134	14.0058	14.1876	15.0639	16.7781	19.7666	25.1187
	555	1.15646	1.15691	1.27676	1.59912	2.55134	4.82692	10.0982	6.70811	6.77989	7.29311	8.39268	10.4132	14.2495	21.2603	14.1755	14.3614	15.2369	16.9408	19.9764	25.3023	32.8289	5.59483	5.63746	6.06279	6.97796	8.74864	12.2218	19.4527	1.15646	1.15691	1.27676	1.59912	2.55134	4.82692	10.0982	6.70811	6.77989	7.29311	8.39268	10.4132	14.2495	21.2603	14.1755	14.3614	15.2369	16.9408	19.9764	25.3023
	554	1.1206	1.13045	1.22922	1.56262	2.46827	4.73064	9.97069	6.79629	6.90245	7.39707	8.48018	10.515	14.3957	21.3816	14.3454	14.5401	15.4119	17.1113	20.1298	25.4616	33.0391	5.68429	5.77075	6.16177	7.04983	8.8221	12.3156	19.5729	1.1206	1.13045	1.22922	1.56262	2.46827	4.73064	9.97069	6.79629	6.90245	7.39707	8.48018	10.515	14.3957	21.3816	14.3454	14.5401	15.4119	17.1113	20.1298	25.4616
	553	1.08752	1.09672	1.19715	1.49987	2.41571	4.64642	9.8569	6.9005	6.99121	7.53218	8.59308	10.6497	14.5192	21.5255	14.5046	14.6857	15.5783	17.2831	20.291	25.6675	33.2035	5.7838	5.84976	6.25533	7.15944	8.97838	12.4527	19.6956	1.08752	1.09672	1.19715	1.49987	2.41571	4.64642	9.8569	6.9005	6.99121	7.53218	8.59308	10.6497	14.5192	21.5255	14.5046	14.6857	15.5783	17.2831	20.291	25.6675
	552	1.05258	1.07756	1.16998	1.46126	2.3256	4.5221	9.73949	7.00407	7.1086	7.62317	8.70534	10.7903	14.6455	21.6383	14.6731	14.8556	15.7254	17.4469	20.457	25.8326	33.3395	5.86403	5.95529	6.35787	7.24562	9.08352	12.5888	19.828	1.05258	1.07756	1.16998	1.46126	2.3256	4.5221	9.73949	7.00407	7.1086	7.62317	8.70534	10.7903	14.6455	21.6383	14.6731	14.8556	15.7254	17.4469	20.457	25.8326
	551	1.04212	1.06506	1.1371	1.40138	2.30156	4.4469	9.61012	7.12276	7.18851	7.75152	8.83792	10.9292	14.7585	21.8011	14.8682	15.0154	15.9143	17.6338	20.6426	26.0361	33.5286	5.94103	6.04447	6.45012	7.37187	9.19541	12.6955	19.9497	1.04212	1.06506	1.1371	1.40138	2.30156	4.4469	9.61012	7.12276	7.18851	7.75152	8.83792	10.9292	14.7585	21.8011	14.8682	15.0154	15.9143	17.6338	20.6426	26.0361
	550	0.9822	1.00306	1.06636	1.38533	2.22559	4.36016	9.49492	7.21945	7.31185	7.85749	8.94949	11.0031	14.9096	21.894	15.0153	15.2048	16.0783	17.8029	20.8558	26.205	33.6773	6.04662	6.13846	6.55372	7.47751	9.29562	12.8229	20.0831	0.9822	1.00306	1.06636	1.38533	2.22559	4.36016	9.49492	7.21945	7.31185	7.85749	8.94949	11.0031	14.9096	21.894	15.0153	15.2048	16.0783	17.8029	20.8558	26.205
	549	0.95051	0.97635	1.05613	1.34314	2.13547	4.29925	9.39125	7.32269	7.42379	7.95595	9.05607	11.1972	15.0578	22.0483	15.1702	15.3776	16.2605	18.0017	21.0409	26.4028	33.8698	6.13637	6.24097	6.65473	7.57489	9.44628	12.9376	20.2371	0.95051	0.97635	1.05613	1.34314	2.13547	4.29925	9.39125	7.32269	7.42379	7.95595	9.05607	11.1972	15.0578	22.0483	15.1702	15.3776	16.2605	18.0017	21.0409	26.4028
	548	0.96742	0.92625	1.02464	1.28258	2.07697	4.19662	9.26725	7.45659	7.52872	8.0879	9.16269	11.2815	15.1648	22.1573	15.3526	15.5308	16.4356	18.1526	21.1628	26.567	33.9984	6.23157	6.33386	6.73655	7.6969	9.54835	13.0819	20.331	0.96742	0.92625	1.02464	1.28258	2.07697	4.19662	9.26725	7.45659	7.52872	8.0879	9.16269	11.2815	15.1648	22.1573	15.3526	15.5308	16.4356	18.1526	21.1628	26.567
	547	0.90957	0.9274	0.95307	1.23077	2.01506	4.13763	9.15189	7.5578	7.62036	8.18881	9.291	11.4461	15.3058	22.3181	15.5188	15.6971	16.6039	18.3462	21.4092	26.7628	34.2211	6.31604	6.42941	6.82154	7.76993	9.64239	13.1842	20.4692	0.90957	0.9274	0.95307	1.23077	2.01506	4.13763	9.15189	7.5578	7.62036	8.18881	9.291	11.4461	15.3058	22.3181	15.5188	15.6971	16.6039	18.3462	21.4092	26.7628
	546	0.88388	0.87439	0.97283	1.17143	1.96521	4.04395	9.03121	7.62847	7.75084	8.2965	9.40532	11.5369	15.4369	22.4403	15.6825	15.8942	16.7993	18.5397	21.5994	26.9721	34.3585	6.44208	6.51438	6.94404	7.89819	9.79955	13.3159	20.581	0.88388	0.87439	0.97283	1.17143	1.96521	4.04395	9.03121	7.62847	7.75084	8.2965	9.40532	11.5369	15.4369	22.4403	15.6825	15.8942	16.7993	18.5397	21.5994	26.9721
	545	0.85692	0.85616	0.88346	1.15287	1.91415	3.9583	8.92969	7.7644	7.89171	8.4179	9.55858	11.6655	15.5937	22.602	15.8922	16.036	16.9477	18.7183	21.7828	27.1636	34.5453	6.51835	6.59648	7.03178	8.00389	9.87543	13.4164	20.7331	0.85692	0.85616	0.88346	1.15287	1.91415	3.9583	8.92969	7.7644	7.89171	8.4179	9.55858	11.6655	15.5937	22.602	15.8922	16.036	16.9477	18.7183	21.7828	27.1636
	544	0.82399	0.81186	0.87049	1.09369	1.83968	3.85728	8.82386	7.89237	7.97316	8.52968	9.68101	11.8058	15.6976	22.7369	16.025	16.235	17.1552	18.8894	21.9353	27.3592	34.6992	6.62209	6.69558	7.16908	8.12067	9.99402	13.5688	20.8694	0.82399	0.81186	0.87049	1.09369	1.83968	3.85728	8.82386	7.89237	7.97316	8.52968	9.68101	11.8058	15.6976	22.7369	16.025	16.235	17.1552	18.8894	21.9353	27.3592
	543	0.78871	0.78591	0.84493	1.06518	1.79813	3.80016	8.69466	7.95983	8.07749	8.66248	9.77387	11.9488	15.8586	22.863	16.1906	16.3737	17.337	19.0676	22.178	27.5146	34.8904	6.68766	6.78043	7.2579	8.21419	10.0879	13.6965	20.9934	0.78871	0.78591	0.84493	1.06518	1.79813	3.80016	8.69466	7.95983	8.07749	8.66248	9.77387	11.9488	15.8586	22.863	16.1906	16.3737	17.337	19.0676	22.178	27.5146
	542	0.77662	0.78534	0.80662	0.98738	1.7354	3.67292	8.59923	8.06519	8.19787	8.76021	9.92773	12.0545	15.999	23.0238	16.3785	16.5531	17.501	19.2721	22.3186	27.7032	35.0897	6.80726	6.89717	7.34708	8.33474	10.2121	13.8176	21.169	0.77662	0.78534	0.80662	0.98738	1.7354	3.67292	8.59923	8.06519	8.19787	8.76021	9.92773	12.0545	15.999	23.0238	16.3785	16.5531	17.501	19.2721	22.3186	27.7032
	541	0.76231	0.74449	0.77022	0.97883	1.69386	3.66044	8.47982	8.20655	8.30498	8.88289	10.036	12.192	16.1429	23.1358	16.58	16.7336	17.6686	19.4658	22.5488	27.9349	35.2636	6.88269	6.99375	7.42396	8.43389	10.3365	13.9549	21.2917	0.76231	0.74449	0.77022	0.97883	1.69386	3.66044	8.47982	8.20655	8.30498	8.88289	10.036	12.192	16.1429	23.1358	16.58	16.7336	17.6686	19.4658	22.5488	27.9349
	540	0.73931	0.74893	0.75427	0.93057	1.63073	3.55055	8.39658	8.32001	8.39509	8.99296	10.1308	12.3306	16.2801	23.3048	16.7281	16.9498	17.8184	19.6293	22.7148	28.1209	35.4092	6.99968	7.04244	7.54037	8.52355	10.4483	14.0606	21.4078	0.73931	0.74893	0.75427	0.93057	1.63073	3.55055	8.39658	8.32001	8.39509	8.99296	10.1308	12.3306	16.2801	23.3048	16.7281	16.9498	17.8184	19.6293	22.7148	28.1209
	539	0.73397	0.70322	0.72616	0.90141	1.57931	3.47489	8.23911	8.39276	8.51909	9.08611	10.2809	12.4788	16.4158	23.4071	16.8991	17.0783	18.0063	19.7926	22.9055	28.313	35.6041	7.11655	7.15351	7.65761	8.65786	10.5793	14.2071	21.5429	0.73397	0.70322	0.72616	0.90141	1.57931	3.47489	8.23911	8.39276	8.51909	9.08611	10.2809	12.4788	16.4158	23.4071	16.8991	17.0783	18.0063	19.7926	22.9055	28.313
	538	0.66588	0.65086	0.68007	0.84499	1.50458	3.40422	8.17658	8.51897	8.62964	9.2291	10.388	12.5963	16.5791	23.6132	17.0789	17.2914	18.209	20.0191	23.1175	28.5065	35.7701	7.16539	7.25783	7.73762	8.76889	10.6738	14.3244	21.6883	0.66588	0.65086	0.68007	0.84499	1.50458	3.40422	8.17658	8.51897	8.62964	9.2291	10.388	12.5963	16.5791	23.6132	17.0789	17.2914	18.209	20.0191	23.1175	28.5065
	537	0.64967	0.64535	0.67351	0.8218	1.50169	3.34193	8.03078	8.63745	8.72506	9.33405	10.5396	12.7225	16.6918	23.7347	17.2513	17.4368	18.3644	20.1705	23.3074	28.6919	35.9442	7.26553	7.3623	7.83532	8.87782	10.8337	14.4796	21.8613	0.64967	0.64535	0.67351	0.8218	1.50169	3.34193	8.03078	8.63745	8.72506	9.33405	10.5396	12.7225	16.6918	23.7347	17.2513	17.4368	18.3644	20.1705	23.3074	28.6919
	536	0.6176	0.63953	0.65228	0.78768	1.41824	3.26759	7.94212	8.73336	8.82436	9.4262	10.6524	12.8716	16.8541	23.8825	17.4437	17.5956	18.5695	20.3644	23.4959	28.9064	36.1498	7.34893	7.44967	7.97135	8.9916	10.9508	14.5901	21.9859	0.6176	0.63953	0.65228	0.78768	1.41824	3.26759	7.94212	8.73336	8.82436	9.4262	10.6524	12.8716	16.8541	23.8825	17.4437	17.5956	18.5695	20.3644	23.4959	28.9064
	535	0.61205	0.6075	0.63642	0.7299	1.39471	3.1728	7.85389	8.85019	8.9558	9.53822	10.7506	12.983	17.0268	24.0019	17.5754	17.8186	18.7543	20.5661	23.6947	29.1178	36.295	7.45432	7.55422	8.0719	9.07338	11.076	14.7088	22.1236	0.61205	0.6075	0.63642	0.7299	1.39471	3.1728	7.85389	8.85019	8.9558	9.53822	10.7506	12.983	17.0268	24.0019	17.5754	17.8186	18.7543	20.5661	23.6947	29.1178
	534	0.57978	0.58974	0.57509	0.74556	1.33385	3.11486	7.73727	8.94399	9.04363	9.6769	10.8578	13.1427	17.165	24.1555	17.7771	17.9709	18.9476	20.7295	23.8993	29.3066	36.4883	7.56306	7.66533	8.16189	9.1877	11.1711	14.888	22.2735	0.57978	0.58974	0.57509	0.74556	1.33385	3.11486	7.73727	8.94399	9.04363	9.6769	10.8578	13.1427	17.165	24.1555	17.7771	17.9709	18.9476	20.7295	23.8993	29.3066
	533	0.55817	0.52352	0.56885	0.67129	1.26223	3.05227	7.65412	9.07581	9.1703	9.76766	11.0185	13.2579	17.3016	24.341	17.9307	18.1341	19.0872	20.9169	24.034	29.4564	36.6654	7.62656	7.77328	8.27087	9.27468	11.3011	15.0057	22.4357	0.55817	0.52352	0.56885	0.67129	1.26223	3.05227	7.65412	9.07581	9.1703	9.76766	11.0185	13.2579	17.3016	24.341	17.9307	18.1341	19.0872	20.9169	24.034	29.4564
	532	0.55011	0.52385	0.4992	0.62242	1.23296	2.97702	7.53516	9.16883	9.27595	9.86417	11.1703	13.3989	17.4619	24.481	18.0916	18.3263	19.2298	21.1059	24.2785	29.7037	36.8512	7.71709	7.83283	8.33033	9.412	11.4286	15.1239	22.5651	0.55011	0.52385	0.4992	0.62242	1.23296	2.97702	7.53516	9.16883	9.27595	9.86417	11.1703	13.3989	17.4619	24.481	18.0916	18.3263	19.2298	21.1059	24.2785	29.7037
	531	0.52407	0.54086	0.49828	0.60322	1.16523	2.87977	7.43166	9.25556	9.38787	10.0035	11.2556	13.5204	17.5674	24.6031	18.2909	18.4452	19.4376	21.2567	24.4466	29.889	37.0238	7.82517	7.93352	8.44687	9.53231	11.5137	15.2602	22.7153	0.52407	0.54086	0.49828	0.60322	1.16523	2.87977	7.43166	9.25556	9.38787	10.0035	11.2556	13.5204	17.5674	24.6031	18.2909	18.4452	19.4376	21.2567	24.4466	29.889
	530	0.5128	0.52356	0.46006	0.59096	1.12969	2.82727	7.34731	9.37799	9.48973	10.1082	11.3571	13.6761	17.7314	24.7472	18.4564	18.6404	19.5969	21.457	24.6633	30.1265	37.1835	7.91926	8.00185	8.54148	9.62952	11.677	15.411	22.8868	0.5128	0.52356	0.46006	0.59096	1.12969	2.82727	7.34731	9.37799	9.48973	10.1082	11.3571	13.6761	17.7314	24.7472	18.4564	18.6404	19.5969	21.457	24.6633	30.1265
	529	0.50987	0.50091	0.46634	0.54899	1.07916	2.78272	7.23728	9.45781	9.60322	10.1941	11.4923	13.7986	17.9056	24.9154	18.6257	18.837	19.7758	21.621	24.835	30.289	37.3497	8.00673	8.08993	8.65357	9.72161	11.7531	15.5038	22.9819	0.50987	0.50091	0.46634	0.54899	1.07916	2.78272	7.23728	9.45781	9.60322	10.1941	11.4923	13.7986	17.9056	24.9154	18.6257	18.837	19.7758	21.621	24.835	30.289
	528	0.49506	0.46394	0.44494	0.53212	1.07523	2.70806	7.16623	9.57487	9.7049	10.3533	11.5942	13.909	18.0209	25.0774	18.7896	19.0041	19.9851	21.8459	25.0191	30.4888	37.5674	8.10563	8.22384	8.721	9.82273	11.9047	15.6824	23.1638	0.49506	0.46394	0.44494	0.53212	1.07523	2.70806	7.16623	9.57487	9.7049	10.3533	11.5942	13.909	18.0209	25.0774	18.7896	19.0041	19.9851	21.8459	25.0191	30.4888
	527	0.4744	0.45966	0.45135	0.47674	0.99995	2.64065	7.06977	9.65853	9.78514	10.4425	11.7069	14.0542	18.1804	25.1874	18.9626	19.121	20.176	22.0343	25.1934	30.7112	37.7374	8.16648	8.29136	8.83136	9.93913	11.9972	15.7791	23.3161	0.4744	0.45966	0.45135	0.47674	0.99995	2.64065	7.06977	9.65853	9.78514	10.4425	11.7069	14.0542	18.1804	25.1874	18.9626	19.121	20.176	22.0343	25.1934	30.7112
	526	0.45939	0.44966	0.41311	0.46527	0.98465	2.58894	6.96063	9.79253	9.878	10.5603	11.8175	14.1941	18.2966	25.357	19.1158	19.351	20.3259	22.1945	25.3859	30.8804	37.8769	8.24244	8.38136	8.94604	10.0133	12.107	15.939	23.4452	0.45939	0.44966	0.41311	0.46527	0.98465	2.58894	6.96063	9.79253	9.878	10.5603	11.8175	14.1941	18.2966	25.357	19.1158	19.351	20.3259	22.1945	25.3859	30.8804
	525	0.44811	0.40188	0.40241	0.4499	0.9035	2.53243	6.86401	9.87853	9.98528	10.662	11.9734	14.3077	18.4222	25.488	19.2942	19.4621	20.4903	22.3914	25.6034	31.102	38.1044	8.32171	8.47323	8.99965	10.11	12.241	16.059	23.615	0.44811	0.40188	0.40241	0.4499	0.9035	2.53243	6.86401	9.87853	9.98528	10.662	11.9734	14.3077	18.4222	25.488	19.2942	19.4621	20.4903	22.3914	25.6034	31.102
	524	0.42984	0.37079	0.38948	0.3957	0.90638	2.46065	6.79385	9.99675	10.0978	10.7811	12.085	14.458	18.5965	25.6698	19.4639	19.646	20.6482	22.5311	25.7597	31.302	38.2493	8.44041	8.54783	9.10209	10.2389	12.3602	16.183	23.7451	0.42984	0.37079	0.38948	0.3957	0.90638	2.46065	6.79385	9.99675	10.0978	10.7811	12.085	14.458	18.5965	25.6698	19.4639	19.646	20.6482	22.5311	25.7597	31.302
	523	0.43095	0.40709	0.3608	0.41234	0.86416	2.40557	6.74522	10.0873	10.2298	10.8713	12.2031	14.5698	18.7519	25.8174	19.6155	19.8258	20.8469	22.7131	25.9663	31.4657	38.4692	8.51065	8.65156	9.18546	10.312	12.4828	16.3223	23.8744	0.43095	0.40709	0.3608	0.41234	0.86416	2.40557	6.74522	10.0873	10.2298	10.8713	12.2031	14.5698	18.7519	25.8174	19.6155	19.8258	20.8469	22.7131	25.9663	31.4657
	522	0.41207	0.35575	0.32114	0.37056	0.83134	2.35628	6.60449	10.1636	10.3016	10.9903	12.3256	14.7114	18.8893	25.972	19.7739	19.9765	21.0273	22.9093	26.1519	31.6653	38.6332	8.5839	8.70553	9.28601	10.466	12.5895	16.4566	24.0439	0.41207	0.35575	0.32114	0.37056	0.83134	2.35628	6.60449	10.1636	10.3016	10.9903	12.3256	14.7114	18.8893	25.972	19.7739	19.9765	21.0273	22.9093	26.1519	31.6653
	521	0.36743	0.38329	0.29155	0.3568	0.80547	2.27831	6.56496	10.2349	10.3954	11.1072	12.4314	14.8245	19.046	26.1402	19.9489	20.1627	21.1777	23.1209	26.3474	31.8891	38.8358	8.68332	8.81924	9.41608	10.5453	12.6939	16.6069	24.1499	0.36743	0.38329	0.29155	0.3568	0.80547	2.27831	6.56496	10.2349	10.3954	11.1072	12.4314	14.8245	19.046	26.1402	19.9489	20.1627	21.1777	23.1209	26.3474	31.8891
	520	0.38934	0.37605	0.30079	0.32796	0.68439	2.22051	6.47544	10.358	10.4727	11.1964	12.5519	14.9656	19.1744	26.2826	20.1214	20.3226	21.366	23.2512	26.5568	32.0647	38.9859	8.76171	8.87943	9.45197	10.6509	12.798	16.6971	24.3181	0.38934	0.37605	0.30079	0.32796	0.68439	2.22051	6.47544	10.358	10.4727	11.1964	12.5519	14.9656	19.1744	26.2826	20.1214	20.3226	21.366	23.2512	26.5568	32.0647
	519	0.3556	0.35067	0.27019	0.29747	0.72713	2.19705	6.39436	10.4411	10.5831	11.2825	12.6389	15.077	19.2976	26.4164	20.2505	20.4989	21.5192	23.4357	26.7188	32.2542	39.2127	8.84846	8.92809	9.54583	10.7561	12.9569	16.835	24.47	0.3556	0.35067	0.27019	0.29747	0.72713	2.19705	6.39436	10.4411	10.5831	11.2825	12.6389	15.077	19.2976	26.4164	20.2505	20.4989	21.5192	23.4357	26.7188	32.2542
	518	0.34959	0.35208	0.2641	0.26818	0.69249	2.1554	6.31731	10.5618	10.7036	11.3894	12.7313	15.2147	19.4488	26.5604	20.4102	20.6348	21.6889	23.621	26.8953	32.4262	39.3374	8.92907	9.00577	9.64504	10.8733	13.0254	16.9624	24.6146	0.34959	0.35208	0.2641	0.26818	0.69249	2.1554	6.31731	10.5618	10.7036	11.3894	12.7313	15.2147	19.4488	26.5604	20.4102	20.6348	21.6889	23.621	26.8953	32.4262
	517	0.30152	0.34561	0.27284	0.25848	0.6888	2.07494	6.2602	10.6321	10.7247	11.4884	12.8496	15.3112	19.5557	26.7231	20.547	20.8002	21.8141	23.8397	27.0504	32.608	39.505	8.99385	9.10365	9.73455	10.952	13.193	17.0952	24.7517	0.30152	0.34561	0.27284	0.25848	0.6888	2.07494	6.2602	10.6321	10.7247	11.4884	12.8496	15.3112	19.5557	26.7231	20.547	20.8002	21.8141	23.8397	27.0504	32.608
	516	0.36847	0.31783	0.23716	0.23977	0.61352	2.05856	6.19402	10.739	10.8722	11.5674	12.9769	15.477	19.7232	26.8499	20.721	20.9485	21.9862	23.9718	27.2852	32.8348	39.6896	9.05942	9.21214	9.80656	11.0209	13.2433	17.2736	24.8844	0.36847	0.31783	0.23716	0.23977	0.61352	2.05856	6.19402	10.739	10.8722	11.5674	12.9769	15.477	19.7232	26.8499	20.721	20.9485	21.9862	23.9718	27.2852	32.8348
	515	0.31327	0.28897	0.22676	0.21402	0.56298	1.99517	6.11297	10.7954	10.9327	11.7084	13.0741	15.5527	19.8607	27.0356	20.8683	21.098	22.1811	24.1419	27.4578	32.9867	39.8876	9.12358	9.25788	9.87604	11.148	13.3854	17.3519	25.0467	0.31327	0.28897	0.22676	0.21402	0.56298	1.99517	6.11297	10.7954	10.9327	11.7084	13.0741	15.5527	19.8607	27.0356	20.8683	21.098	22.1811	24.1419	27.4578	32.9867
	514	0.30359	0.3273	0.19999	0.22724	0.56684	1.95418	6.04078	10.8715	11.084	11.7902	13.221	15.7186	20.0022	27.1556	21.0213	21.2698	22.3197	24.3006	27.6175	33.1728	40.0556	9.22823	9.36365	9.97615	11.2047	13.4651	17.4585	25.185	0.30359	0.3273	0.19999	0.22724	0.56684	1.95418	6.04078	10.8715	11.084	11.7902	13.221	15.7186	20.0022	27.1556	21.0213	21.2698	22.3197	24.3006	27.6175	33.1728
	513	0.29863	0.27343	0.21508	0.21457	0.54553	1.92683	5.96393	10.9866	11.1111	11.8573	13.2945	15.7786	20.1546	27.3022	21.216	21.3948	22.5012	24.4952	27.8193	33.3944	40.2279	9.26236	9.41913	10.04	11.3343	13.5908	17.6074	25.3343	0.29863	0.27343	0.21508	0.21457	0.54553	1.92683	5.96393	10.9866	11.1111	11.8573	13.2945	15.7786	20.1546	27.3022	21.216	21.3948	22.5012	24.4952	27.8193	33.3944
	512	0.31871	0.30779	0.182	0.18209	0.54659	1.88068	5.94446	11.0733	11.1854	11.9494	13.3699	15.9157	20.2543	27.4546	21.3584	21.5589	22.6463	24.6187	27.9713	33.562	40.38	9.33879	9.47561	10.1016	11.4098	13.6418	17.7178	25.4715	0.31871	0.30779	0.182	0.18209	0.54659	1.88068	5.94446	11.0733	11.1854	11.9494	13.3699	15.9157	20.2543	27.4546	21.3584	21.5589	22.6463	24.6187	27.9713	33.562
	511	0.31583	0.29855	0.18223	0.15319	0.5017	1.8515	5.8598	11.132	11.3041	12.0051	13.4722	16.0095	20.3687	27.5678	21.4749	21.6978	22.8065	24.7811	28.1475	33.7373	40.5408	9.41535	9.53942	10.2054	11.4748	13.7395	17.8098	25.6028	0.31583	0.29855	0.18223	0.15319	0.5017	1.8515	5.8598	11.132	11.3041	12.0051	13.4722	16.0095	20.3687	27.5678	21.4749	21.6978	22.8065	24.7811	28.1475	33.7373
	510	0.33169	0.28483	0.20075	0.1584	0.47287	1.81367	5.78705	11.2126	11.3493	12.1466	13.6275	16.1552	20.5358	27.7132	21.6317	21.824	22.9481	24.9374	28.317	33.9151	40.6997	9.47454	9.62482	10.2663	11.555	13.902	17.9541	25.6956	0.33169	0.28483	0.20075	0.1584	0.47287	1.81367	5.78705	11.2126	11.3493	12.1466	13.6275	16.1552	20.5358	27.7132	21.6317	21.824	22.9481	24.9374	28.317	33.9151
	509	0.29654	0.29763	0.17501	0.1587	0.46626	1.78128	5.72175	11.2851	11.4619	12.2254	13.6494	16.228	20.6582	27.857	21.7918	22.0045	23.0739	25.1227	28.5107	34.0917	40.8797	9.53056	9.71153	10.3565	11.6755	13.9849	18.0605	25.9026	0.29654	0.29763	0.17501	0.1587	0.46626	1.78128	5.72175	11.2851	11.4619	12.2254	13.6494	16.228	20.6582	27.857	21.7918	22.0045	23.0739	25.1227	28.5107	34.0917
	508	0.31362	0.27077	0.183	0.12961	0.49373	1.78196	5.66438	11.3508	11.5287	12.3101	13.796	16.3711	20.763	27.9368	21.9069	22.148	23.2611	25.2729	28.6462	34.2549	41.0359	9.61233	9.75065	10.3904	11.7447	14.1038	18.2403	25.9768	0.31362	0.27077	0.183	0.12961	0.49373	1.78196	5.66438	11.3508	11.5287	12.3101	13.796	16.3711	20.763	27.9368	21.9069	22.148	23.2611	25.2729	28.6462	34.2549
	507	0.27253	0.26941	0.21999	0.15253	0.44956	1.75497	5.66734	11.4324	11.5891	12.3843	13.8546	16.5006	20.908	28.0938	22.0623	22.3213	23.3609	25.4476	28.8355	34.451	41.201	9.66019	9.79883	10.4842	11.8076	14.1904	18.3106	26.1458	0.27253	0.26941	0.21999	0.15253	0.44956	1.75497	5.66734	11.4324	11.5891	12.3843	13.8546	16.5006	20.908	28.0938	22.0623	22.3213	23.3609	25.4476	28.8355	34.451
	506	0.29043	0.26596	0.17983	0.12703	0.42657	1.71318	5.60262	11.5067	11.6641	12.4766	13.9693	16.5834	21.0236	28.2489	22.2189	22.4345	23.518	25.5913	28.9889	34.637	41.3631	9.74967	9.83716	10.534	11.8747	14.2995	18.4198	26.2785	0.29043	0.26596	0.17983	0.12703	0.42657	1.71318	5.60262	11.5067	11.6641	12.4766	13.9693	16.5834	21.0236	28.2489	22.2189	22.4345	23.518	25.5913	28.9889	34.637
	505	0.29713	0.26252	0.16253	0.10731	0.43976	1.69056	5.54377	11.5829	11.7217	12.5131	14.0349	16.6619	21.1495	28.367	22.3147	22.543	23.697	25.7263	29.1538	34.7888	41.5144	9.7723	9.91834	10.6096	11.9465	14.3598	18.5293	26.403	0.29713	0.26252	0.16253	0.10731	0.43976	1.69056	5.54377	11.5829	11.7217	12.5131	14.0349	16.6619	21.1495	28.367	22.3147	22.543	23.697	25.7263	29.1538	34.7888
	504	0.29335	0.26139	0.15913	0.10174	0.38174	1.64126	5.47889	11.624	11.7411	12.5982	14.1032	16.7601	21.2514	28.4727	22.4696	22.6809	23.7751	25.8754	29.2768	34.954	41.647	9.823	9.97312	10.6394	12.0253	14.4648	18.6302	26.4722	0.29335	0.26139	0.15913	0.10174	0.38174	1.64126	5.47889	11.624	11.7411	12.5982	14.1032	16.7601	21.2514	28.4727	22.4696	22.6809	23.7751	25.8754	29.2768	34.954
	503	0.2929	0.25626	0.19655	0.11412	0.41421	1.63092	5.46106	11.6424	11.8576	12.6571	14.1884	16.8635	21.356	28.5867	22.5845	22.7914	23.94	26.0182	29.4474	35.0742	41.853	9.85184	9.99445	10.7065	12.0607	14.5132	18.6561	26.5892	0.2929	0.25626	0.19655	0.11412	0.41421	1.63092	5.46106	11.6424	11.8576	12.6571	14.1884	16.8635	21.356	28.5867	22.5845	22.7914	23.94	26.0182	29.4474	35.0742
	502	0.28205	0.26254	0.14389	0.12664	0.38525	1.60465	5.45074	11.7566	11.9118	12.7447	14.3209	16.9716	21.4744	28.737	22.7092	22.9651	24.0743	26.1746	29.6052	35.298	41.9845	9.91066	10.0855	10.7731	12.1497	14.5697	18.8567	26.7612	0.28205	0.26254	0.14389	0.12664	0.38525	1.60465	5.45074	11.7566	11.9118	12.7447	14.3209	16.9716	21.4744	28.737	22.7092	22.9651	24.0743	26.1746	29.6052	35.298
	501	0.30981	0.28359	0.21256	0.08857	0.35729	1.54983	5.408	11.8146	11.9902	12.7993	14.3559	17.0603	21.5807	28.8855	22.8343	23.0676	24.1927	26.2792	29.7575	35.429	42.1153	9.95447	10.0815	10.8421	12.2174	14.6686	18.9265	26.869	0.30981	0.28359	0.21256	0.08857	0.35729	1.54983	5.408	11.8146	11.9902	12.7993	14.3559	17.0603	21.5807	28.8855	22.8343	23.0676	24.1927	26.2792	29.7575	35.429
	500	0.33635	0.29069	0.16523	0.15583	0.35971	1.57724	5.35628	11.8696	12.0426	12.8873	14.4525	17.1232	21.6913	28.9507	22.9406	23.2047	24.3573	26.4388	29.9241	35.5932	42.3061	10.0022	10.1423	10.8354	12.2746	14.7589	19.0442	26.9926	0.33635	0.29069	0.16523	0.15583	0.35971	1.57724	5.35628	11.8696	12.0426	12.8873	14.4525	17.1232	21.6913	28.9507	22.9406	23.2047	24.3573	26.4388	29.9241	35.5932
	499	0.30198	0.32289	0.17611	0.12106	0.36608	1.56513	5.32857	11.8811	12.091	12.9445	14.5389	17.219	21.8299	29.0598	23.0635	23.2937	24.4338	26.5702	30.0568	35.7167	42.4072	9.99837	10.2224	10.9087	12.3253	14.8726	19.0829	27.1156	0.30198	0.32289	0.17611	0.12106	0.36608	1.56513	5.32857	11.8811	12.091	12.9445	14.5389	17.219	21.8299	29.0598	23.0635	23.2937	24.4338	26.5702	30.0568	35.7167
	498	0.34201	0.28081	0.17649	0.15586	0.38756	1.57948	5.31065	11.9933	12.1181	13.0002	14.6043	17.2994	21.9098	29.2065	23.2155	23.4224	24.606	26.6795	30.2095	35.8977	42.5481	10.0524	10.213	10.9801	12.4026	14.9282	19.2098	27.2111	0.34201	0.28081	0.17649	0.15586	0.38756	1.57948	5.31065	11.9933	12.1181	13.0002	14.6043	17.2994	21.9098	29.2065	23.2155	23.4224	24.606	26.6795	30.2095	35.8977
	497	0.3208	0.31972	0.20898	0.13781	0.3706	1.51647	5.3236	12.0148	12.1613	13.0593	14.6621	17.4107	21.9878	29.298	23.2721	23.553	24.6953	26.7997	30.3217	36.0586	42.7462	10.1368	10.2393	10.9807	12.4411	15.0457	19.2904	27.2945	0.3208	0.31972	0.20898	0.13781	0.3706	1.51647	5.3236	12.0148	12.1613	13.0593	14.6621	17.4107	21.9878	29.298	23.2721	23.553	24.6953	26.7997	30.3217	36.0586
	496	0.31314	0.3143	0.19461	0.09745	0.37974	1.55769	5.25959	12.0615	12.2596	13.1075	14.6876	17.4651	22.0933	29.4325	23.3981	23.6366	24.8345	26.965	30.4749	36.2131	42.8657	10.1471	10.3299	11.0775	12.5038	15.0543	19.3682	27.4523	0.31314	0.3143	0.19461	0.09745	0.37974	1.55769	5.25959	12.0615	12.2596	13.1075	14.6876	17.4651	22.0933	29.4325	23.3981	23.6366	24.8345	26.965	30.4749	36.2131
	495	0.35245	0.33929	0.20927	0.14828	0.3531	1.51221	5.24004	12.1152	12.2445	13.1356	14.799	17.5507	22.1992	29.5123	23.5397	23.7526	24.9363	27.0746	30.6119	36.3644	42.999	10.2025	10.3074	11.0636	12.5339	15.15	19.4484	27.5229	0.35245	0.33929	0.20927	0.14828	0.3531	1.51221	5.24004	12.1152	12.2445	13.1356	14.799	17.5507	22.1992	29.5123	23.5397	23.7526	24.9363	27.0746	30.6119	36.3644
	494	0.35382	0.30798	0.2357	0.16048	0.42414	1.55977	5.24235	12.1294	12.339	13.1986	14.8466	17.5931	22.293	29.6305	23.6532	23.8834	25.0443	27.252	30.7604	36.4808	43.113	10.2173	10.3311	11.112	12.5978	15.1814	19.499	27.6075	0.35382	0.30798	0.2357	0.16048	0.42414	1.55977	5.24235	12.1294	12.339	13.1986	14.8466	17.5931	22.293	29.6305	23.6532	23.8834	25.0443	27.252	30.7604	36.4808
	493	0.39339	0.34005	0.23636	0.15019	0.34484	1.53507	5.26212	12.1923	12.3432	13.2523	14.9232	17.6947	22.3561	29.7148	23.7274	23.9918	25.1685	27.3487	30.877	36.6438	43.2646	10.2459	10.3874	11.1625	12.6378	15.2365	19.6241	27.6862	0.39339	0.34005	0.23636	0.15019	0.34484	1.53507	5.26212	12.1923	12.3432	13.2523	14.9232	17.6947	22.3561	29.7148	23.7274	23.9918	25.1685	27.3487	30.877	36.6438
	492	0.36579	0.37074	0.23332	0.17193	0.41828	1.53712	5.24825	12.2359	12.3971	13.2758	14.95	17.7906	22.4791	29.8336	23.8117	24.0477	25.2684	27.4828	31.0503	36.7708	43.4197	10.2485	10.4046	11.2002	12.7116	15.316	19.6891	27.7692	0.36579	0.37074	0.23332	0.17193	0.41828	1.53712	5.24825	12.2359	12.3971	13.2758	14.95	17.7906	22.4791	29.8336	23.8117	24.0477	25.2684	27.4828	31.0503	36.7708
	491	0.40517	0.36449	0.25264	0.21731	0.43542	1.61851	5.23546	12.2632	12.3992	13.3649	15.0165	17.8292	22.4971	29.9591	23.9293	24.1985	25.3663	27.5881	31.1463	36.9259	43.5039	10.2427	10.4526	11.2585	12.7626	15.3431	19.765	27.9261	0.40517	0.36449	0.25264	0.21731	0.43542	1.61851	5.23546	12.2632	12.3992	13.3649	15.0165	17.8292	22.4971	29.9591	23.9293	24.1985	25.3663	27.5881	31.1463	36.9259
	490	0.38182	0.36488	0.29021	0.1828	0.49246	1.5921	5.22194	12.2947	12.4378	13.3636	15.0517	17.9228	22.595	30.0224	23.9937	24.2791	25.5099	27.6897	31.2466	37.056	43.6252	10.2812	10.4461	11.2303	12.783	15.4407	19.8486	27.9845	0.38182	0.36488	0.29021	0.1828	0.49246	1.5921	5.22194	12.2947	12.4378	13.3636	15.0517	17.9228	22.595	30.0224	23.9937	24.2791	25.5099	27.6897	31.2466	37.056
	489	0.41667	0.42242	0.2961	0.27615	0.4271	1.598	5.26191	12.2845	12.4683	13.3931	15.0782	17.967	22.6962	30.0933	24.1379	24.3828	25.5816	27.7945	31.4028	37.2253	43.8157	10.2968	10.4552	11.2819	12.7593	15.4387	19.8731	28.058	0.41667	0.42242	0.2961	0.27615	0.4271	1.598	5.26191	12.2845	12.4683	13.3931	15.0782	17.967	22.6962	30.0933	24.1379	24.3828	25.5816	27.7945	31.4028	37.2253
	488	0.45695	0.39834	0.28369	0.21508	0.48414	1.58999	5.2497	12.3216	12.4964	13.393	15.1009	17.9998	22.7397	30.1843	24.1563	24.4206	25.6697	27.9076	31.4506	37.307	43.8927	10.2793	10.4422	11.2851	12.8326	15.5355	19.9571	28.1273	0.45695	0.39834	0.28369	0.21508	0.48414	1.58999	5.2497	12.3216	12.4964	13.393	15.1009	17.9998	22.7397	30.1843	24.1563	24.4206	25.6697	27.9076	31.4506	37.307
	487	0.48916	0.45725	0.27918	0.22881	0.48405	1.61058	5.27214	12.387	12.5228	13.4444	15.1747	18.02	22.8569	30.287	24.2947	24.5139	25.7489	28.0117	31.6499	37.4624	44.0159	10.3377	10.5094	11.2991	12.879	15.5239	19.9888	28.278	0.48916	0.45725	0.27918	0.22881	0.48405	1.61058	5.27214	12.387	12.5228	13.4444	15.1747	18.02	22.8569	30.287	24.2947	24.5139	25.7489	28.0117	31.6499	37.4624
	486	0.48532	0.44395	0.33036	0.25679	0.53345	1.66204	5.24283	12.3114	12.5252	13.4622	15.203	18.1328	22.8929	30.335	24.3828	24.6082	25.8594	28.0991	31.7127	37.5493	44.1231	10.3223	10.4774	11.3359	12.8744	15.6035	20.0872	28.3084	0.48532	0.44395	0.33036	0.25679	0.53345	1.66204	5.24283	12.3114	12.5252	13.4622	15.203	18.1328	22.8929	30.335	24.3828	24.6082	25.8594	28.0991	31.7127	37.5493
	485	0.50426	0.48746	0.34308	0.24754	0.54806	1.63979	5.30947	12.2923	12.57	13.4878	15.2401	18.175	22.9813	30.4279	24.4493	24.7327	25.9494	28.1569	31.8603	37.7059	44.2695	10.3202	10.4924	11.3406	12.9463	15.6348	20.1222	28.4103	0.50426	0.48746	0.34308	0.24754	0.54806	1.63979	5.30947	12.2923	12.57	13.4878	15.2401	18.175	22.9813	30.4279	24.4493	24.7327	25.9494	28.1569	31.8603	37.7059
	484	0.50568	0.46952	0.41914	0.35386	0.55158	1.70644	5.30202	12.3341	12.5254	13.5056	15.3072	18.242	23.0068	30.5367	24.5441	24.7711	26.0325	28.2785	31.9309	37.8244	44.4197	10.2904	10.5199	11.331	12.9609	15.6555	20.1822	28.432	0.50568	0.46952	0.41914	0.35386	0.55158	1.70644	5.30202	12.3341	12.5254	13.5056	15.3072	18.242	23.0068	30.5367	24.5441	24.7711	26.0325	28.2785	31.9309	37.8244
	483	0.4996	0.49147	0.37647	0.34575	0.62658	1.70286	5.34578	12.3831	12.5814	13.5394	15.2943	18.2566	23.0617	30.551	24.5734	24.8299	26.0909	28.4042	32.0553	37.8745	44.4924	10.3375	10.4981	11.3229	12.9646	15.6818	20.2263	28.5406	0.4996	0.49147	0.37647	0.34575	0.62658	1.70286	5.34578	12.3831	12.5814	13.5394	15.2943	18.2566	23.0617	30.551	24.5734	24.8299	26.0909	28.4042	32.0553	37.8745
	482	0.54177	0.56621	0.46429	0.37688	0.5847	1.74919	5.36479	12.3722	12.6189	13.5662	15.3126	18.2893	23.1184	30.601	24.6462	24.9224	26.1807	28.4522	32.1551	38.0172	44.623	10.3097	10.4776	11.3458	12.9533	15.7021	20.3176	28.5638	0.54177	0.56621	0.46429	0.37688	0.5847	1.74919	5.36479	12.3722	12.6189	13.5662	15.3126	18.2893	23.1184	30.601	24.6462	24.9224	26.1807	28.4522	32.1551	38.0172
	481	0.58041	0.54089	0.45348	0.4439	0.64615	1.80141	5.38789	12.3704	12.5701	13.5432	15.3861	18.3083	23.1547	30.7045	24.7097	24.9701	26.2578	28.5499	32.2275	38.1141	44.6903	10.305	10.4594	11.3207	12.9201	15.7771	20.3213	28.6521	0.58041	0.54089	0.45348	0.4439	0.64615	1.80141	5.38789	12.3704	12.5701	13.5432	15.3861	18.3083	23.1547	30.7045	24.7097	24.9701	26.2578	28.5499	32.2275	38.1141
	480	0.60099	0.60248	0.47075	0.43146	0.65574	1.79196	5.45994	12.3694	12.5857	13.5492	15.3359	18.3637	23.2144	30.7297	24.7816	25.0383	26.3044	28.6018	32.3682	38.234	44.7777	10.277	10.4345	11.3295	12.9261	15.6659	20.3767	28.6622	0.60099	0.60248	0.47075	0.43146	0.65574	1.79196	5.45994	12.3694	12.5857	13.5492	15.3359	18.3637	23.2144	30.7297	24.7816	25.0383	26.3044	28.6018	32.3682	38.234
	479	0.66082	0.60114	0.50006	0.44853	0.76687	1.83041	5.48142	12.3479	12.5659	13.5675	15.3565	18.3474	23.257	30.7977	24.7791	25.0288	26.3743	28.6852	32.408	38.2826	44.9532	10.2716	10.4197	11.333	12.9561	15.7584	20.3649	28.7396	0.66082	0.60114	0.50006	0.44853	0.76687	1.83041	5.48142	12.3479	12.5659	13.5675	15.3565	18.3474	23.257	30.7977	24.7791	25.0288	26.3743	28.6852	32.408	38.2826
	478	0.62115	0.59965	0.55028	0.47446	0.72805	1.90473	5.48086	12.3744	12.601	13.561	15.3737	18.3547	23.2857	30.8819	24.9212	25.1456	26.4585	28.7782	32.5247	38.4052	45.0211	10.2227	10.4292	11.3201	12.9675	15.7442	20.4201	28.7742	0.62115	0.59965	0.55028	0.47446	0.72805	1.90473	5.48086	12.3744	12.601	13.561	15.3737	18.3547	23.2857	30.8819	24.9212	25.1456	26.4585	28.7782	32.5247	38.4052
	477	0.63425	0.64317	0.54698	0.48708	0.78617	1.90242	5.56539	12.3941	12.5575	13.556	15.3805	18.3739	23.3408	30.93	24.9307	25.1891	26.5021	28.8301	32.5642	38.5146	45.0818	10.192	10.4111	11.2819	12.9637	15.78	20.4101	28.7782	0.63425	0.64317	0.54698	0.48708	0.78617	1.90242	5.56539	12.3941	12.5575	13.556	15.3805	18.3739	23.3408	30.93	24.9307	25.1891	26.5021	28.8301	32.5642	38.5146
	476	0.69658	0.67104	0.61988	0.53016	0.85165	1.95533	5.58602	12.3381	12.5301	13.5285	15.4174	18.4151	23.3793	30.9696	24.9452	25.2062	26.5067	28.8861	32.6911	38.5707	45.1724	10.1881	10.3559	11.2488	12.9269	15.8036	20.4543	28.8431	0.69658	0.67104	0.61988	0.53016	0.85165	1.95533	5.58602	12.3381	12.5301	13.5285	15.4174	18.4151	23.3793	30.9696	24.9452	25.2062	26.5067	28.8861	32.6911	38.5707
	475	0.68463	0.6892	0.58836	0.59769	0.8329	2.02116	5.64989	12.2915	12.5137	13.5295	15.3355	18.409	23.3752	30.9251	24.9843	25.2716	26.5886	28.957	32.7294	38.6593	45.238	10.1474	10.3609	11.2252	12.8898	15.7951	20.4527	28.85	0.68463	0.6892	0.58836	0.59769	0.8329	2.02116	5.64989	12.2915	12.5137	13.5295	15.3355	18.409	23.3752	30.9251	24.9843	25.2716	26.5886	28.957	32.7294	38.6593
	474	0.685	0.73326	0.68344	0.60138	0.89352	2.02976	5.76933	12.2852	12.5064	13.5048	15.3295	18.4209	23.3512	31.0187	25.0603	25.3047	26.6618	29.0324	32.7945	38.7798	45.3944	10.122	10.3052	11.202	12.8768	15.7706	20.5055	28.8721	0.685	0.73326	0.68344	0.60138	0.89352	2.02976	5.76933	12.2852	12.5064	13.5048	15.3295	18.4209	23.3512	31.0187	25.0603	25.3047	26.6618	29.0324	32.7945	38.7798
	473	0.76993	0.76407	0.67256	0.60381	0.93937	2.08287	5.77361	12.2692	12.5054	13.4335	15.328	18.4306	23.3868	31.0058	25.0843	25.3479	26.687	29.0736	32.8869	38.8349	45.4017	10.0694	10.3079	11.1455	12.8566	15.7188	20.4796	28.915	0.76993	0.76407	0.67256	0.60381	0.93937	2.08287	5.77361	12.2692	12.5054	13.4335	15.328	18.4306	23.3868	31.0058	25.0843	25.3479	26.687	29.0736	32.8869	38.8349
	472	0.77197	0.77213	0.72936	0.74288	0.97672	2.1799	5.81165	12.2086	12.3698	13.3968	15.2651	18.4432	23.3733	31.061	25.1129	25.3684	26.6908	29.0675	32.8612	38.8818	45.5116	10.0485	10.26	11.1602	12.788	15.7381	20.464	28.9137	0.77197	0.77213	0.72936	0.74288	0.97672	2.1799	5.81165	12.2086	12.3698	13.3968	15.2651	18.4432	23.3733	31.061	25.1129	25.3684	26.6908	29.0675	32.8612	38.8818
	471	0.79524	0.7718	0.72851	0.69985	0.996	2.25474	5.88469	12.2021	12.3982	13.4011	15.2787	18.3982	23.4544	31.0532	25.1195	25.407	26.762	29.1626	32.9874	38.9657	45.5414	9.99732	10.1958	11.0882	12.8371	15.7	20.4608	28.9199	0.79524	0.7718	0.72851	0.69985	0.996	2.25474	5.88469	12.2021	12.3982	13.4011	15.2787	18.3982	23.4544	31.0532	25.1195	25.407	26.762	29.1626	32.9874	38.9657
	470	0.81056	0.81121	0.78326	0.79126	1.07778	2.29125	5.96079	12.0936	12.3741	13.3839	15.227	18.3855	23.3994	31.114	25.1527	25.444	26.7693	29.1952	33.0383	39.07	45.6237	9.97487	10.1268	11.0206	12.7538	15.6893	20.462	28.967	0.81056	0.81121	0.78326	0.79126	1.07778	2.29125	5.96079	12.0936	12.3741	13.3839	15.227	18.3855	23.3994	31.114	25.1527	25.444	26.7693	29.1952	33.0383	39.07
	469	0.83608	0.85971	0.75604	0.79314	1.11578	2.34117	5.99313	12.073	12.2942	13.3145	15.205	18.3252	23.3908	31.1198	25.1598	25.4128	26.838	29.1979	33.1101	39.1348	45.6986	9.90665	10.0866	10.9767	12.7394	15.6651	20.4067	29.0109	0.83608	0.85971	0.75604	0.79314	1.11578	2.34117	5.99313	12.073	12.2942	13.3145	15.205	18.3252	23.3908	31.1198	25.1598	25.4128	26.838	29.1979	33.1101	39.1348
	468	0.87248	0.84611	0.80463	0.81735	1.10295	2.4596	6.06063	12.0358	12.2341	13.306	15.2374	18.3674	23.3622	31.1363	25.1722	25.4551	26.7907	29.2586	33.0965	39.1403	45.8303	9.88808	10.0096	10.9747	12.7057	15.644	20.3757	28.9523	0.87248	0.84611	0.80463	0.81735	1.10295	2.4596	6.06063	12.0358	12.2341	13.306	15.2374	18.3674	23.3622	31.1363	25.1722	25.4551	26.7907	29.2586	33.0965	39.1403
	467	0.8989	0.89131	0.84373	0.89486	1.25842	2.44359	6.15907	12.0143	12.2314	13.241	15.1594	18.2964	23.3711	31.1363	25.1655	25.4315	26.8636	29.2233	33.1728	39.1855	45.8587	9.79335	9.94936	10.9055	12.6749	15.6257	20.386	28.9215	0.8989	0.89131	0.84373	0.89486	1.25842	2.44359	6.15907	12.0143	12.2314	13.241	15.1594	18.2964	23.3711	31.1363	25.1655	25.4315	26.8636	29.2233	33.1728	39.1855
	466	0.97404	0.90461	0.86811	0.88458	1.23611	2.49475	6.27705	11.8935	12.1561	13.1894	15.1785	18.2844	23.3193	31.1381	25.1871	25.4448	26.8423	29.2729	33.152	39.2218	45.911	9.7801	9.95327	10.8691	12.5979	15.5032	20.3636	28.9049	0.97404	0.90461	0.86811	0.88458	1.23611	2.49475	6.27705	11.8935	12.1561	13.1894	15.1785	18.2844	23.3193	31.1381	25.1871	25.4448	26.8423	29.2729	33.152	39.2218
	465	0.98837	0.91521	0.93803	0.9788	1.29953	2.58175	6.35384	11.8736	12.1047	13.1142	15.1094	18.2227	23.3089	31.1094	25.1676	25.4755	26.8464	29.2809	33.2112	39.2917	45.947	9.6216	9.85225	10.7941	12.5714	15.5488	20.3463	28.9768	0.98837	0.91521	0.93803	0.9788	1.29953	2.58175	6.35384	11.8736	12.1047	13.1142	15.1094	18.2227	23.3089	31.1094	25.1676	25.4755	26.8464	29.2809	33.2112	39.2917
	464	1.01405	0.96966	0.93899	0.97678	1.35704	2.62593	6.42041	11.8508	12.0273	13.0339	14.9791	18.2048	23.2842	31.138	25.2111	25.4305	26.7947	29.2999	33.242	39.2889	45.9509	9.58889	9.7862	10.7272	12.4638	15.4406	20.2608	28.8886	1.01405	0.96966	0.93899	0.97678	1.35704	2.62593	6.42041	11.8508	12.0273	13.0339	14.9791	18.2048	23.2842	31.138	25.2111	25.4305	26.7947	29.2999	33.242	39.2889
	463	0.99421	0.97584	0.94541	1.08837	1.46378	2.69979	6.48279	11.7538	11.9467	13.0236	14.9946	18.1266	23.3286	31.0636	25.1536	25.4223	26.8503	29.3314	33.2614	39.4044	46.0652	9.50467	9.71387	10.6617	12.4355	15.4115	20.2768	28.8177	0.99421	0.97584	0.94541	1.08837	1.46378	2.69979	6.48279	11.7538	11.9467	13.0236	14.9946	18.1266	23.3286	31.0636	25.1536	25.4223	26.8503	29.3314	33.2614	39.4044
	462	1.06949	1.09978	1.06072	1.08284	1.47859	2.75701	6.60207	11.6967	11.8477	12.9725	14.8773	18.1188	23.2416	31.0559	25.1372	25.4194	26.8626	29.3439	33.3068	39.367	46.0837	9.45243	9.57524	10.546	12.335	15.253	20.1713	28.7849	1.06949	1.09978	1.06072	1.08284	1.47859	2.75701	6.60207	11.6967	11.8477	12.9725	14.8773	18.1188	23.2416	31.0559	25.1372	25.4194	26.8626	29.3439	33.3068	39.367
	461	1.07982	1.09035	0.99897	1.10164	1.52736	2.8808	6.65415	11.6418	11.853	12.8897	14.7807	18.0197	23.1639	31.027	25.1551	25.4579	26.845	29.331	33.2853	39.4564	46.0536	9.3279	9.55324	10.506	12.3222	15.2631	20.0889	28.8118	1.07982	1.09035	0.99897	1.10164	1.52736	2.8808	6.65415	11.6418	11.853	12.8897	14.7807	18.0197	23.1639	31.027	25.1551	25.4579	26.845	29.331	33.2853	39.4564
	460	1.12445	1.12032	1.10457	1.10569	1.63854	2.90914	6.74951	11.5608	11.6887	12.8272	14.7951	17.9698	23.1402	31.0087	25.0857	25.384	26.8161	29.3305	33.3349	39.4373	46.1274	9.24863	9.50438	10.5064	12.1875	15.2175	20.0509	28.7154	1.12445	1.12032	1.10457	1.10569	1.63854	2.90914	6.74951	11.5608	11.6887	12.8272	14.7951	17.9698	23.1402	31.0087	25.0857	25.384	26.8161	29.3305	33.3349	39.4373
	459	1.14738	1.11249	1.13359	1.18404	1.66832	2.95514	6.78725	11.3471	11.6621	12.7227	14.6921	17.9244	23.0932	30.8976	25.0296	25.3637	26.78	29.3119	33.2149	39.4453	46.1529	9.19068	9.37904	10.3786	12.1317	15.1546	20.0514	28.6975	1.14738	1.11249	1.13359	1.18404	1.66832	2.95514	6.78725	11.3471	11.6621	12.7227	14.6921	17.9244	23.0932	30.8976	25.0296	25.3637	26.78	29.3119	33.2149	39.4453
	458	1.1512	1.19229	1.11771	1.2571	1.76388	3.01864	6.90224	11.3297	11.6044	12.6536	14.5946	17.8547	22.9912	30.9016	25.0302	25.3182	26.744	29.3065	33.2916	39.5037	46.2233	9.08762	9.32114	10.3101	12.0561	15.0498	19.8915	28.5999	1.1512	1.19229	1.11771	1.2571	1.76388	3.01864	6.90224	11.3297	11.6044	12.6536	14.5946	17.8547	22.9912	30.9016	25.0302	25.3182	26.744	29.3065	33.2916	39.5037
	457	1.25003	1.19738	1.20425	1.30795	1.77259	3.10418	7.0345	11.2307	11.4587	12.5103	14.5486	17.7479	22.9798	30.7937	24.9749	25.2233	26.7325	29.3067	33.2609	39.4754	46.241	8.98692	9.1921	10.1687	11.9558	14.996	19.8767	28.6131	1.25003	1.19738	1.20425	1.30795	1.77259	3.10418	7.0345	11.2307	11.4587	12.5103	14.5486	17.7479	22.9798	30.7937	24.9749	25.2233	26.7325	29.3067	33.2609	39.4754
	456	1.22017	1.21621	1.23944	1.35302	1.80672	3.21153	7.16206	11.1909	11.3719	12.5129	14.4236	17.6756	22.924	30.8119	24.9587	25.2618	26.7061	29.245	33.2553	39.5025	46.2599	8.95899	9.10082	10.0678	11.8265	14.9073	19.791	28.5489	1.22017	1.21621	1.23944	1.35302	1.80672	3.21153	7.16206	11.1909	11.3719	12.5129	14.4236	17.6756	22.924	30.8119	24.9587	25.2618	26.7061	29.245	33.2553	39.5025
	455	1.29468	1.20243	1.34548	1.39572	1.91463	3.28611	7.23075	11.0863	11.3002	12.3895	14.3511	17.6205	22.793	30.7239	24.9357	25.2745	26.6394	29.288	33.3163	39.5014	46.291	8.78923	9.03185	9.95902	11.7696	14.824	19.7012	28.453	1.29468	1.20243	1.34548	1.39572	1.91463	3.28611	7.23075	11.0863	11.3002	12.3895	14.3511	17.6205	22.793	30.7239	24.9357	25.2745	26.6394	29.288	33.3163	39.5014
	454	1.30951	1.28982	1.24632	1.39037	1.99463	3.36831	7.29805	10.9335	11.2009	12.2945	14.2277	17.5361	22.7841	30.7071	24.8576	25.1517	26.643	29.1757	33.2982	39.5287	46.3383	8.75386	8.97018	9.89115	11.6532	14.7278	19.6929	28.4257	1.30951	1.28982	1.24632	1.39037	1.99463	3.36831	7.29805	10.9335	11.2009	12.2945	14.2277	17.5361	22.7841	30.7071	24.8576	25.1517	26.643	29.1757	33.2982	39.5287
	453	1.32039	1.3244	1.36445	1.46657	2.06642	3.50712	7.44392	10.8838	11.0907	12.1308	14.2044	17.4137	22.7348	30.5614	24.8218	25.0413	26.4987	29.184	33.2752	39.4378	46.2848	8.55234	8.80309	9.78542	11.5739	14.5282	19.5078	28.3593	1.32039	1.3244	1.36445	1.46657	2.06642	3.50712	7.44392	10.8838	11.0907	12.1308	14.2044	17.4137	22.7348	30.5614	24.8218	25.0413	26.4987	29.184	33.2752	39.4378
	452	1.33535	1.3193	1.39746	1.5466	2.0795	3.5727	7.54841	10.7818	10.9967	12.0212	14.008	17.3682	22.5781	30.5209	24.7482	25.092	26.4558	29.1504	33.256	39.4823	46.2504	8.53173	8.71817	9.64923	11.4244	14.5727	19.4566	28.2285	1.33535	1.3193	1.39746	1.5466	2.0795	3.5727	7.54841	10.7818	10.9967	12.0212	14.008	17.3682	22.5781	30.5209	24.7482	25.092	26.4558	29.1504	33.256	39.4823
	451	1.3412	1.39501	1.38922	1.53083	2.13221	3.6547	7.61707	10.6885	10.8676	11.9986	14.0008	17.1867	22.5301	30.4613	24.6929	25.0082	26.4977	29.0681	33.1647	39.4409	46.2842	8.39	8.60133	9.57959	11.3207	14.3873	19.3032	28.119	1.3412	1.39501	1.38922	1.53083	2.13221	3.6547	7.61707	10.6885	10.8676	11.9986	14.0008	17.1867	22.5301	30.4613	24.6929	25.0082	26.4977	29.0681	33.1647	39.4409
	450	1.35942	1.41729	1.42745	1.61154	2.21067	3.77706	7.71423	10.4753	10.7558	11.8625	13.8477	17.1764	22.3841	30.3033	24.545	24.9518	26.3541	29.0093	33.0793	39.377	46.2651	8.28014	8.45456	9.45235	11.1658	14.3276	19.2111	28.0273	1.35942	1.41729	1.42745	1.61154	2.21067	3.77706	7.71423	10.4753	10.7558	11.8625	13.8477	17.1764	22.3841	30.3033	24.545	24.9518	26.3541	29.0093	33.0793	39.377
	449	1.40831	1.37	1.46621	1.70584	2.17412	3.8374	7.83244	10.398	10.6251	11.7191	13.7115	16.9918	22.3077	30.2778	24.5696	24.8302	26.374	28.9889	33.1856	39.3675	46.3504	8.15419	8.34571	9.27556	11.0995	14.0756	19.0678	27.8697	1.40831	1.37	1.46621	1.70584	2.17412	3.8374	7.83244	10.398	10.6251	11.7191	13.7115	16.9918	22.3077	30.2778	24.5696	24.8302	26.374	28.9889	33.1856	39.3675
	448	1.44955	1.43387	1.52312	1.75359	2.37501	3.92979	7.96166	10.321	10.4657	11.6483	13.6848	16.8805	22.1849	30.2245	24.4536	24.7896	26.3032	28.9115	33.0432	39.3245	46.2081	8.03947	8.24661	9.17209	10.9932	14.066	18.9822	27.7952	1.44955	1.43387	1.52312	1.75359	2.37501	3.92979	7.96166	10.321	10.4657	11.6483	13.6848	16.8805	22.1849	30.2245	24.4536	24.7896	26.3032	28.9115	33.0432	39.3245
	447	1.57568	1.50869	1.57816	1.78092	2.48592	4.01165	8.12109	10.2199	10.4296	11.5016	13.517	16.8044	22.0822	30.1386	24.367	24.6623	26.194	28.9022	32.9874	39.3563	46.2821	7.92486	8.07155	9.05253	10.8718	13.9324	18.8684	27.7723	1.57568	1.50869	1.57816	1.78092	2.48592	4.01165	8.12109	10.2199	10.4296	11.5016	13.517	16.8044	22.0822	30.1386	24.367	24.6623	26.194	28.9022	32.9874	39.3563
	446	1.52183	1.49242	1.69654	1.79439	2.44082	4.08735	8.20652	10.034	10.2083	11.3205	13.3918	16.6756	22.0128	29.9523	24.2949	24.6099	26.0983	28.7436	32.9583	39.3302	46.1902	7.79691	8.02279	8.97517	10.7502	13.8149	18.7675	27.579	1.52183	1.49242	1.69654	1.79439	2.44082	4.08735	8.20652	10.034	10.2083	11.3205	13.3918	16.6756	22.0128	29.9523	24.2949	24.6099	26.0983	28.7436	32.9583	39.3302
	445	1.60548	1.54029	1.57306	1.86526	2.57495	4.13309	8.3242	9.97186	10.1278	11.1821	13.2563	16.5008	21.7961	29.8649	24.231	24.4967	25.9861	28.6848	32.857	39.2631	46.1878	7.69267	7.84222	8.81625	10.565	13.6847	18.6528	27.4864	1.60548	1.54029	1.57306	1.86526	2.57495	4.13309	8.3242	9.97186	10.1278	11.1821	13.2563	16.5008	21.7961	29.8649	24.231	24.4967	25.9861	28.6848	32.857	39.2631
	444	1.57226	1.60619	1.67989	1.90636	2.50405	4.25012	8.43833	9.79866	9.96144	11.0623	13.0856	16.396	21.6529	29.7421	24.1019	24.3808	25.9574	28.636	32.7813	39.2477	46.206	7.54754	7.75186	8.67206	10.3984	13.5727	18.4702	27.2952	1.57226	1.60619	1.67989	1.90636	2.50405	4.25012	8.43833	9.79866	9.96144	11.0623	13.0856	16.396	21.6529	29.7421	24.1019	24.3808	25.9574	28.636	32.7813	39.2477
	443	1.60419	1.60475	1.76688	1.91685	2.73097	4.36295	8.56524	9.62413	9.89713	10.9246	13.0207	16.2386	21.5402	29.6687	24.0279	24.3147	25.8929	28.5249	32.6969	39.1563	46.1067	7.408	7.67396	8.57693	10.2935	13.4686	18.2808	27.1377	1.60419	1.60475	1.76688	1.91685	2.73097	4.36295	8.56524	9.62413	9.89713	10.9246	13.0207	16.2386	21.5402	29.6687	24.0279	24.3147	25.8929	28.5249	32.6969	39.1563
	442	1.715	1.69124	1.74359	2.04607	2.75744	4.42454	8.71978	9.63608	9.74376	10.7672	12.8222	16.1044	21.4094	29.5374	23.8475	24.1687	25.7252	28.4896	32.6501	39.1014	46.0896	7.21655	7.45602	8.34218	10.2018	13.1878	18.2503	27.036	1.715	1.69124	1.74359	2.04607	2.75744	4.42454	8.71978	9.63608	9.74376	10.7672	12.8222	16.1044	21.4094	29.5374	23.8475	24.1687	25.7252	28.4896	32.6501	39.1014
	441	1.59776	1.55754	1.75769	1.99927	2.76191	4.55809	8.77411	9.39221	9.5942	10.6794	12.6405	15.9934	21.3421	29.4285	23.8103	24.1978	25.6826	28.3121	32.5299	39.015	46.1018	7.15566	7.32613	8.31042	10.0792	13.1557	18.0259	26.8863	1.59776	1.55754	1.75769	1.99927	2.76191	4.55809	8.77411	9.39221	9.5942	10.6794	12.6405	15.9934	21.3421	29.4285	23.8103	24.1978	25.6826	28.3121	32.5299	39.015
	440	1.70485	1.65046	1.80529	2.08519	2.9005	4.57297	8.85403	9.29462	9.37524	10.521	12.5472	15.8898	21.1654	29.2455	23.7482	24.0812	25.4973	28.3035	32.4791	38.9895	46.0418	7.02289	7.2208	8.15399	9.88356	12.9077	17.9319	26.8001	1.70485	1.65046	1.80529	2.08519	2.9005	4.57297	8.85403	9.29462	9.37524	10.521	12.5472	15.8898	21.1654	29.2455	23.7482	24.0812	25.4973	28.3035	32.4791	38.9895
	439	1.74401	1.75233	1.88326	2.0315	2.9811	4.72504	9.04374	9.16008	9.19413	10.3242	12.388	15.7723	20.9649	29.1788	23.5898	23.8483	25.459	28.1071	32.3689	38.9397	46.0398	6.90335	7.09071	7.9951	9.72452	12.7455	17.6642	26.589	1.74401	1.75233	1.88326	2.0315	2.9811	4.72504	9.04374	9.16008	9.19413	10.3242	12.388	15.7723	20.9649	29.1788	23.5898	23.8483	25.459	28.1071	32.3689	38.9397
	438	1.68245	1.75747	1.73576	2.16351	3.03353	4.75523	9.04954	8.90373	9.11782	10.3269	12.2691	15.5768	20.8507	29.0565	23.5082	23.8177	25.3773	28.1291	32.3765	38.87	45.99	6.67121	6.93184	7.71415	9.57008	12.6688	17.5258	26.4308	1.68245	1.75747	1.73576	2.16351	3.03353	4.75523	9.04954	8.90373	9.11782	10.3269	12.2691	15.5768	20.8507	29.0565	23.5082	23.8177	25.3773	28.1291	32.3765	38.87
	437	1.81209	1.76285	1.84769	2.16247	2.98943	4.82039	9.30069	8.76869	8.98289	10.1311	12.0594	15.3696	20.6107	28.8711	23.2929	23.6675	25.2368	27.9457	32.2932	38.6927	45.9247	6.59618	6.7536	7.74948	9.41077	12.4796	17.4406	26.2297	1.81209	1.76285	1.84769	2.16247	2.98943	4.82039	9.30069	8.76869	8.98289	10.1311	12.0594	15.3696	20.6107	28.8711	23.2929	23.6675	25.2368	27.9457	32.2932	38.6927
	436	1.82835	1.77444	1.90627	2.32288	3.11078	4.90908	9.35623	8.63659	8.81795	9.93268	11.9366	15.2018	20.4646	28.6997	23.235	23.5584	25.0358	27.9275	32.0787	38.7357	45.921	6.40437	6.56382	7.5467	9.24044	12.3523	17.2552	26.0849	1.82835	1.77444	1.90627	2.32288	3.11078	4.90908	9.35623	8.63659	8.81795	9.93268	11.9366	15.2018	20.4646	28.6997	23.235	23.5584	25.0358	27.9275	32.0787	38.7357
	435	1.79826	1.84216	1.96315	2.29442	3.12313	4.97595	9.49393	8.54165	8.65235	9.7803	11.82	15.0581	20.368	28.4843	23.0834	23.4599	24.9859	27.7026	32.0909	38.5896	45.6873	6.37567	6.56443	7.45349	9.13685	12.1234	17.0472	25.9025	1.79826	1.84216	1.96315	2.29442	3.12313	4.97595	9.49393	8.54165	8.65235	9.7803	11.82	15.0581	20.368	28.4843	23.0834	23.4599	24.9859	27.7026	32.0909	38.5896
	434	1.74279	1.87361	2.018	2.30402	3.16118	5.08528	9.6341	8.28978	8.48337	9.57725	11.6121	14.8768	20.1312	28.3064	22.9723	23.3454	24.8952	27.5925	31.9538	38.4672	45.6524	6.08958	6.27601	7.10886	8.94427	12.0442	16.8939	25.7313	1.74279	1.87361	2.018	2.30402	3.16118	5.08528	9.6341	8.28978	8.48337	9.57725	11.6121	14.8768	20.1312	28.3064	22.9723	23.3454	24.8952	27.5925	31.9538	38.4672
	433	1.89731	1.93362	2.01183	2.40617	3.27674	5.23949	9.76049	8.24462	8.32273	9.55181	11.4403	14.6431	20.0104	28.1855	22.8417	23.2	24.7328	27.4426	31.874	38.2764	45.6584	5.96009	6.17407	7.10512	8.83465	11.6895	16.7005	25.5948	1.89731	1.93362	2.01183	2.40617	3.27674	5.23949	9.76049	8.24462	8.32273	9.55181	11.4403	14.6431	20.0104	28.1855	22.8417	23.2	24.7328	27.4426	31.874	38.2764
	432	1.93471	1.84596	2.06682	2.55591	3.21867	5.25991	9.85891	7.98675	8.21727	9.2218	11.2698	14.6337	19.7891	27.9554	22.667	23.0287	24.5323	27.3904	31.6505	38.3058	45.5193	5.82852	6.01435	6.89586	8.63771	11.6755	16.5382	25.4086	1.93471	1.84596	2.06682	2.55591	3.21867	5.25991	9.85891	7.98675	8.21727	9.2218	11.2698	14.6337	19.7891	27.9554	22.667	23.0287	24.5323	27.3904	31.6505	38.3058
	431	1.85339	1.92843	2.03303	2.51826	3.49818	5.29336	9.95428	7.94685	8.075	9.14488	11.1115	14.3076	19.6599	27.8366	22.56	22.9015	24.4786	27.2411	31.5736	38.18	45.4919	5.68735	5.91055	6.80476	8.49423	11.4495	16.2582	25.2164	1.85339	1.92843	2.03303	2.51826	3.49818	5.29336	9.95428	7.94685	8.075	9.14488	11.1115	14.3076	19.6599	27.8366	22.56	22.9015	24.4786	27.2411	31.5736	38.18
	430	1.98866	1.96126	2.01928	2.50618	3.36107	5.36159	10.1582	7.68255	7.92839	8.91636	10.9008	14.0953	19.446	27.6987	22.365	22.7887	24.2984	27.0311	31.3251	37.977	45.3238	5.53535	5.74285	6.60945	8.26397	11.3257	16.0207	24.8788	1.98866	1.96126	2.01928	2.50618	3.36107	5.36159	10.1582	7.68255	7.92839	8.91636	10.9008	14.0953	19.446	27.6987	22.365	22.7887	24.2984	27.0311	31.3251	37.977
	429	1.90887	2.00232	2.09395	2.58331	3.54156	5.54545	10.2192	7.591	7.64745	8.73416	10.7451	13.968	19.2791	27.4807	22.2875	22.5568	24.2158	27.0327	31.3792	38.007	45.3799	5.41882	5.61034	6.47177	8.11288	11.1188	16.0334	24.6986	1.90887	2.00232	2.09395	2.58331	3.54156	5.54545	10.2192	7.591	7.64745	8.73416	10.7451	13.968	19.2791	27.4807	22.2875	22.5568	24.2158	27.0327	31.3792	38.007
	428	2.02282	1.9126	2.10887	2.6296	3.54504	5.58856	10.3331	7.39061	7.61764	8.62415	10.481	13.8496	19.0448	27.3267	22.1025	22.4343	23.9818	26.8915	31.2055	37.7781	45.2221	5.32326	5.494	6.27472	7.91155	10.7833	15.589	24.5123	2.02282	1.9126	2.10887	2.6296	3.54504	5.58856	10.3331	7.39061	7.61764	8.62415	10.481	13.8496	19.0448	27.3267	22.1025	22.4343	23.9818	26.8915	31.2055	37.7781
	427	2.02105	1.98781	2.17369	2.57897	3.67125	5.73993	10.4164	7.23501	7.50768	8.55031	10.4114	13.6134	18.8199	27.1668	21.9818	22.2675	23.8083	26.6656	31.1737	37.6645	45.2139	5.12462	5.27115	6.1115	7.73198	10.7749	15.5254	24.412	2.02105	1.98781	2.17369	2.57897	3.67125	5.73993	10.4164	7.23501	7.50768	8.55031	10.4114	13.6134	18.8199	27.1668	21.9818	22.2675	23.8083	26.6656	31.1737	37.6645
	426	1.98109	1.95937	2.2063	2.63519	3.57242	5.73384	10.558	6.99323	7.18463	8.30278	10.2153	13.4246	18.6657	26.8788	21.797	22.1413	23.7142	26.5902	31.003	37.5176	45.0884	5.00272	5.1715	6.05348	7.64822	10.5646	15.2593	24.1064	1.98109	1.95937	2.2063	2.63519	3.57242	5.73384	10.558	6.99323	7.18463	8.30278	10.2153	13.4246	18.6657	26.8788	21.797	22.1413	23.7142	26.5902	31.003	37.5176
	425	1.95371	1.9857	2.08418	2.74114	3.7534	5.8385	10.5413	6.92157	7.13745	8.07931	10.1119	13.2998	18.5387	26.7201	21.6077	22.0573	23.7401	26.5366	30.7562	37.4614	44.88	4.74327	5.00045	5.86487	7.45972	10.4333	15.1656	23.9315	1.95371	1.9857	2.08418	2.74114	3.7534	5.8385	10.5413	6.92157	7.13745	8.07931	10.1119	13.2998	18.5387	26.7201	21.6077	22.0573	23.7401	26.5366	30.7562	37.4614
	424	1.9202	2.07453	2.26335	2.73787	3.70405	5.86354	10.7337	6.68282	6.96368	8.03136	9.87928	13.0896	18.2549	26.5927	21.5041	21.8633	23.513	26.3083	30.7613	37.3745	44.8913	4.60164	4.85084	5.71665	7.25955	10.1407	14.9452	23.6694	1.9202	2.07453	2.26335	2.73787	3.70405	5.86354	10.7337	6.68282	6.96368	8.03136	9.87928	13.0896	18.2549	26.5927	21.5041	21.8633	23.513	26.3083	30.7613	37.3745
	423	2.22306	2.10279	2.321	2.78311	3.91083	5.89797	10.8095	6.63248	6.71957	7.85547	9.75252	12.9221	18.0383	26.375	21.3868	21.6822	23.3552	26.14	30.4113	37.2271	44.7538	4.49795	4.74947	5.45917	7.20467	10.0347	14.7709	23.4658	2.22306	2.10279	2.321	2.78311	3.91083	5.89797	10.8095	6.63248	6.71957	7.85547	9.75252	12.9221	18.0383	26.375	21.3868	21.6822	23.3552	26.14	30.4113	37.2271
	422	2.15256	2.01954	2.34097	2.7056	3.87501	6.10663	11.0153	6.40611	6.64685	7.64298	9.43676	12.7017	17.836	26.2482	21.1925	21.5772	23.1774	25.952	30.472	37.1464	44.747	4.4183	4.60949	5.24861	7.01687	9.79953	14.5515	23.3117	2.15256	2.01954	2.34097	2.7056	3.87501	6.10663	11.0153	6.40611	6.64685	7.64298	9.43676	12.7017	17.836	26.2482	21.1925	21.5772	23.1774	25.952	30.472	37.1464
	421	2.07606	2.08178	2.43661	2.81917	3.88495	6.15285	11.1522	6.26715	6.40956	7.50595	9.31048	12.4024	17.6735	25.8258	21.0512	21.4332	23.0925	25.6932	30.2519	37.0423	44.5188	4.3018	4.37604	5.20217	6.68486	9.67878	14.2767	23.1779	2.07606	2.08178	2.43661	2.81917	3.88495	6.15285	11.1522	6.26715	6.40956	7.50595	9.31048	12.4024	17.6735	25.8258	21.0512	21.4332	23.0925	25.6932	30.2519	37.0423
	420	2.08786	2.04948	2.37993	2.8237	4.00855	6.15633	11.0965	6.15064	6.40802	7.25612	9.11486	12.3457	17.4248	25.6996	20.792	21.1615	22.8577	25.6848	30.1886	36.9264	44.2948	4.0933	4.2005	5.05285	6.63571	9.3289	14.1304	22.7909	2.08786	2.04948	2.37993	2.8237	4.00855	6.15633	11.0965	6.15064	6.40802	7.25612	9.11486	12.3457	17.4248	25.6996	20.792	21.1615	22.8577	25.6848	30.1886	36.9264
	419	2.04502	2.1024	2.38528	2.92835	3.99884	6.34622	11.3577	5.94936	6.19709	7.09221	9.05557	12.0873	17.2351	25.5067	20.8084	21.1324	22.6089	25.5246	29.9893	36.616	44.3295	3.99361	4.05766	4.88104	6.43661	9.20292	13.9404	22.661	2.04502	2.1024	2.38528	2.92835	3.99884	6.34622	11.3577	5.94936	6.19709	7.09221	9.05557	12.0873	17.2351	25.5067	20.8084	21.1324	22.6089	25.5246	29.9893	36.616
	418	2.11549	2.05683	2.43778	2.93463	4.21609	6.38232	11.2116	5.78939	6.11072	6.94029	8.72819	11.9027	17.0215	25.3093	20.4164	20.9315	22.6022	25.4255	29.8544	36.546	44.326	3.76216	3.98724	4.77365	6.21763	9.00322	13.6476	22.3815	2.11549	2.05683	2.43778	2.93463	4.21609	6.38232	11.2116	5.78939	6.11072	6.94029	8.72819	11.9027	17.0215	25.3093	20.4164	20.9315	22.6022	25.4255	29.8544	36.546
	417	2.18289	2.11041	2.4423	3.04405	4.0087	6.49409	11.3791	5.74775	5.78147	6.80258	8.57481	11.7123	16.8892	25.0521	20.4035	20.7307	22.3173	25.1148	29.7202	36.3959	44.1292	3.63579	3.70464	4.55495	6.13998	8.82577	13.3793	22.0176	2.18289	2.11041	2.4423	3.04405	4.0087	6.49409	11.3791	5.74775	5.78147	6.80258	8.57481	11.7123	16.8892	25.0521	20.4035	20.7307	22.3173	25.1148	29.7202	36.3959
	416	2.2216	2.11446	2.38715	2.87978	4.27422	6.60709	11.6168	5.38325	5.57864	6.63696	8.47361	11.4488	16.6432	24.9514	20.196	20.568	22.1021	25.0077	29.386	36.2519	44.0568	3.54714	3.68153	4.38595	5.95116	8.69113	13.1859	21.8848	2.2216	2.11446	2.38715	2.87978	4.27422	6.60709	11.6168	5.38325	5.57864	6.63696	8.47361	11.4488	16.6432	24.9514	20.196	20.568	22.1021	25.0077	29.386	36.2519
	415	2.18235	2.15107	2.47395	3.05229	4.21558	6.40544	11.6966	5.22461	5.56003	6.40753	8.31358	11.3861	16.4017	24.6726	20.1188	20.3429	22.1386	24.8768	29.3907	36.1591	43.9246	3.40981	3.41894	4.45606	5.72966	8.40551	13.0172	21.613	2.18235	2.15107	2.47395	3.05229	4.21558	6.40544	11.6966	5.22461	5.56003	6.40753	8.31358	11.3861	16.4017	24.6726	20.1188	20.3429	22.1386	24.8768	29.3907	36.1591
	414	2.16503	2.13425	2.39124	2.99419	4.19093	6.6505	11.7142	5.08382	5.26784	6.33008	8.05453	11.13	16.2153	24.4818	19.7841	20.1934	21.8137	24.594	29.1937	35.9977	43.675	3.15046	3.36486	4.06818	5.54647	8.32202	12.8242	21.5083	2.16503	2.13425	2.39124	2.99419	4.19093	6.6505	11.7142	5.08382	5.26784	6.33008	8.05453	11.13	16.2153	24.4818	19.7841	20.1934	21.8137	24.594	29.1937	35.9977
[truncated: 114 more rows]
[truncated: 315 more columns]

## Sheet: Supplementary Figure 1
	TiN						TiAlN
	wavelength (nm)	n	k				wavelength (nm)	n	k
	425	2.11396	1.03745				351	2.70368	0.91481
	426	2.11062	1.03798				352	2.70835	0.9128
	427	2.10726	1.03853				353	2.71297	0.91063
[truncated: 897 more rows]

## Sheet: Supplementary Figure 4
	wavelength(nm)	R (%)
[truncated: 401 more rows]

[truncated: 4 more sheets: Supplementary Figure 7a, Supplementary Figure 7b, Supplementary Figure 8a, Supplementary Figure 8b]
